# Supplementary material for: Structural background of intraspecific color polymorphism and the driver of geographic patterns in a shining leaf chafer
Source: Front Zool. 2025 Aug 4;22:18. doi: 10.1186/s12983-025-00571-5 (PMC12323268; doi:10.1186/s12983-025-00571-5)
Supplement: Supplementary file 2 — Additional file 2 [file 12983_2025_571_MOESM2_ESM.xlsx]

## Sheet: Description
Additional file 2 (.xlsx file). The related analysis of color phenotype distribution pattern. a_544 Specimens: synthesizing data on the geographic distributions of Popillia mutans's colour phenotypes. b_Clim information: environmental data extracted from each specimen locality. c_PCA analysis: importance of each principal component and correlation of each climate variable with each principal comp…

## Sheet: a_544 specimens
Specimen code	ID	Species name	Collection information	Color phenotype	Longitude	Latitude	Altitude	Sex
IOZ(E)2085669	1	Popillia mutans	Baihua Mountain, Beijing, China, 1972.VII.5	Blue	115.598	39.8401	1200m	♀
IOZ(E)2085687	2	Popillia mutans	Baihua Mountain, Beijing, China, 1963.VIII.23	Blue	115.598	39.8401	1000m	♀
IOZ(E)2085688	3	Popillia mutans	Baihua Mountain, Beijing, China, 1963.VIII.23	Blue	115.598	39.8401	1000m	♀
IOZ(E)2085689	4	Popillia mutans	Baihua Mountain, Beijing, China, 1963.VIII.23	Blue	115.598	39.8401	1000m	♀
IOZ(E)2085684	5	Popillia mutans	Tanzhe Temple, Beijing, China, 3-VIII-61	Blue	116.037	39.9119		♀
IOZ(E)2085654	6	Popillia mutans	Erligou, Beijing, China, 1955.VIII.16	Blue	116.339	39.9425		♂
IOZ(E)2085663	7	Popillia mutans	Mentougou, Beijing, China, 1957.VII.11	Blue	39.9398	116.101		♂
IOZ(E)2085664	8	Popillia mutans	Mentougou, Beijing, China, 1957.VII.11	Blue	39.9398	116.101		♂
IOZ(E)2085665	9	Popillia mutans	Mentougou, Beijing, China, 1957.VII.11	Blue	39.9398	116.101		♂
IOZ(E)2085667	10	Popillia mutans	Mentougou, Beijing, China, 1972.VII.6	Blue	39.9398	116.101		♀
IOZ(E)2085685	11	Popillia mutans	Mentougou, Beijing, China, 1957.VII.11	Blue	39.9398	116.101		♀
IOZ(E)2085686	12	Popillia mutans	Mentougou, Beijing, China, 1957.VII.11	Blue	39.9398	116.101		♀
IOZ(E)2085373	13	Popillia mutans	Beijing Xishan National Forest Park, Beijing, China, 1950.VII.10	Blue	116.22	39.9522		♂
IOZ(E)2085652	14	Popillia mutans	Beijing Xishan National Forest Park, Beijing, China, 1950.VIII.6	Blue	116.22	39.9522		♂
IOZ(E)1966710	15	Popillia mutans	Zhongguancun, Beijing, China, 1978.VII.15	Blue	116.328	39.9737		♂
IOZ(E)2085690	16	Popillia mutans	Fragrance Hill, Beijing, China, 1962.VI.14	Blue	116.195	39.9962	50m	♀
IOZ(E)2085650	17	Popillia mutans	Wofo Temple, Beijing, China, 61.VIII.11	Blue	116.214	40.0132		♂
IOZ(E)2085653	18	Popillia mutans	Wofo Temple, Beijing, China, 1955.VI.30	Blue	116.214	40.0132		♂
IOZ(E)2085655	19	Popillia mutans	Wofo Temple, Beijing, China, 19-VII-57	Blue	116.214	40.0132		♂
IOZ(E)2085656	20	Popillia mutans	Wofo Temple, Beijing, China, 1955.VI.30	Blue	116.214	40.0132		♂
IOZ(E)2085657	21	Popillia mutans	Wofo Temple, Beijing, China, 1955.VI.30	Blue	116.214	40.0132		♂
IOZ(E)2085660	22	Popillia mutans	Wofo Temple, Beijing, China, 1962.VIII.2	Blue	116.214	40.0132	50m	♂
IOZ(E)2085661	23	Popillia mutans	Wofo Temple, Beijing, China, 1962.VIII.2	Blue	116.214	40.0132	50m	♂
IOZ(E)2085676	24	Popillia mutans	National Botanical Garden, Beijing, China, 1976.VII.4	Blue	116.216	40.0076		♀
IOZ(E)2085677	25	Popillia mutans	Chinese forestry Research institute, Beijing, China, 1955.XII.7	Blue	116.252	40.0103		♀
IOZ(E)2085678	26	Popillia mutans	Chinese forestry Research institute, Beijing, China, 1955.XII.7	Blue	116.252	40.0103		♀
IOZ(E)2085679	27	Popillia mutans	Wofo Temple, Beijing, China, 1962.VIII.2	Blue	116.214	40.0132	50m	♀
IOZ(E)2085680	28	Popillia mutans	Wofo Temple, Beijing, China, 1962.VIII.2	Transition	116.214	40.0132	50m	♀
IOZ(E)2085681	29	Popillia mutans	Wofo Temple, Beijing, China, 1962.VIII.23	Blue	116.214	40.0132	50m	♀
IOZ(E)2085377	30	Popillia mutans	Dajue Temple, Beijing, China, 1955.VII.15	Blue	116.113	40.0586		♂
IOZ(E)2085662	31	Popillia mutans	Xibeiwang, Beijing, China, 22-VII-55	Blue	116.264	40.0553		♂
IOZ(E)2085682	32	Popillia mutans	Xibeiwang, Beijing, China, 1962.VI.22	Blue	116.264	40.0553	50m	♀
IOZ(E)2085683	33	Popillia mutans	Xibeiwang, Beijing, China, 1962.VI.22	Blue	116.264	40.0553	50m	♀
IOZ(E)2085691	34	Popillia mutans	Xibeiwang, Beijing, China, 1962.VI.22	Blue	116.264	40.0553	50m	♀
IOZ(E)2085640	35	Popillia mutans	Bei'an River, Beijing, China, 1972.VII.11	Blue	116.128	40.0711		♂
IOZ(E)2085651	36	Popillia mutans	Bei'an River, Beijing, China, 1972.VII.11	Blue	116.128	40.0711		♂
IOZ(E)2085641	37	Popillia mutans	Miaocheng, Huairou, Beijing, China, 1962.VII	Blue	116.638	40.297		♂
IOZ(E)2085642	38	Popillia mutans	Miaocheng, Huairou, Beijing, China, 1962.VII	Blue	116.638	40.297		♂
IOZ(E)2085643	39	Popillia mutans	Miaocheng, Huairou, Beijing, China, 1962.VII	Blue	116.638	40.297		♂
IOZ(E)2085644	40	Popillia mutans	Miaocheng, Huairou, Beijing, China, 1962.VII	Blue	116.638	40.297		♂
IOZ(E)2085645	41	Popillia mutans	Miaocheng, Huairou, Beijing, China, 1962.VII	Blue	116.638	40.297		♂
IOZ(E)2085646	42	Popillia mutans	Miaocheng, Huairou, Beijing, China, 1962.VII	Blue	116.638	40.297		♂
IOZ(E)2085647	43	Popillia mutans	Miaocheng, Huairou, Beijing, China, 1962.VII	Blue	116.638	40.297		♂
IOZ(E)2085648	44	Popillia mutans	Miaocheng, Huairou, Beijing, China, 1962.VII	Blue	116.638	40.297		♂
IOZ(E)2085649	45	Popillia mutans	Miaocheng, Huairou, Beijing, China, 1962.VII	Blue	116.638	40.297		♂
IOZ(E)2085668	46	Popillia mutans	Miaocheng, Huairou, Beijing, China, 1962.VII	Blue	116.638	40.297		♀
IOZ(E)2085671	47	Popillia mutans	Miaocheng, Huairou, Beijing, China, 1962.VII	Green	116.638	40.297		♀
IOZ(E)2085672	48	Popillia mutans	Miaocheng, Huairou, Beijing, China, 1962.VII	Blue	116.638	40.297		♀
IOZ(E)2085673	49	Popillia mutans	Miaocheng, Huairou, Beijing, China, 1962.VII	Blue	116.638	40.297		♀
IOZ(E)2085675	50	Popillia mutans	Miaocheng, Huairou, Beijing, China, 1962.VII	Blue	116.638	40.297		♀
IOZ(E)2085639	51	Popillia mutans	Sanpu, Beijing, China, 1972.VII.11	Blue	116.05	40.3309	550m	♂
IOZ(E)2085658	52	Popillia mutans	Sanpu, Beijing, China, 1976.VII.10	Blue	116.05	40.3309		♂
IOZ(E)2085659	53	Popillia mutans	Sanpu, Beijing, China, 1976.VII.10	Blue	116.05	40.3309		♂
IOZ(E)2085670	54	Popillia mutans	Sanpu, Beijing, China, 1972.VII.11	Blue	116.05	40.3309	550m	♀
IOZ(E)2085666	55	Popillia mutans	Huairou, Beijing, China, 1962.VII	Blue	40.6375	116.614		♀
IOZ(E)2085674	56	Popillia mutans	Huairou, Beijing, China, 1962.VII	Blue	40.6375	116.614		♀
IOZ(E)2085517	57	Popillia mutans	Gushan, Fuzhou, China	Transition	119.296	25.4387
IOZ(E)2085518	58	Popillia mutans	Gushan, Fuzhou, China	Transition	119.296	25.4387
IOZ(E)2085058	59	Popillia mutans	Donglicun, Dehua, Fujian, China, 1960.VI.6	Transition	118.185	25.6419	800-1520m	♂
IOZ(E)2085059	60	Popillia mutans	Donglicun, Dehua, Fujian, China, 1960.VI.6	Transition	118.185	25.6419	800-1520m	♂
IOZ(E)2085499	61	Popillia mutans	Fuzhou, Fujian, China	Transition	26.0756	119.292
IOZ(E)2085701	62	Popillia mutans	Fuzhou, Fujian, China	Green	26.0756	119.292
IOZ(E)2085332	63	Popillia mutans	Longqi Mountain, Sanming, Fujian, China, 1991.VI.26	Transition	26.5667	117.384	650m
IOZ(E)2085333	64	Popillia mutans	Longqi Mountain, Sanming, Fujian, China, 1991.VI.27	Transition	26.5667	117.384	650m
IOZ(E)2085413	65	Popillia mutans	Longxi Mountain, Sanming, Fujian, China, 1990.IX.17	Transition	117.483	26.6484	650m
IOZ(E)1966709	66	Popillia mutans	Longqi Mountain, Fujian, China, 1991.VI.23	Transition	117.462	26.7852	1300m	♂
IOZ(E)2085430	67	Popillia mutans	Chengguan, Jianyang, Fujian, China, 1960.VIII.12	Transition	118.125	27.3455	90-120m
IOZ(E)2085416	68	Popillia mutans	Guangze, Nanping, Fujian, China, 1963.VI.17	Transition	27.54	117.324
IOZ(E)2085281	69	Popillia mutans	Huangkengzhen, Jianyang, Nanping, Fujian, China, 1960.VIII.24	Blue	117.65	27.5466	310-350m	♂
IOZ(E)2085298	70	Popillia mutans	Huangkeng, Jianyang, Nanping, Fujian, China, 1960.VII.25	Transition	118.376	27.5872	270m	♂
IOZ(E)2085299	71	Popillia mutans	Huangkeng, Jianyang, Nanping, Fujian, China, 1960.VII.25	Transition	118.376	27.5872	270m	♂
IOZ(E)2085300	72	Popillia mutans	Huangkeng, Jianyang, Nanping, Fujian, China, 1960.VII.25	Red	118.376	27.5872	270m	♂
IOZ(E)2085203	73	Popillia mutans	Huangkengzhen, Guilincun, Nanping, Fujian, China, 1960.VIII.23	Blue	117.673	27.6071	270-340m	♀
IOZ(E)2085204	74	Popillia mutans	Huangkengzhen, Guilincun, Nanping, Fujian, China, 1960.VIII.23	Blue	117.673	27.6071	270-340m	♀
IOZ(E)2085288	75	Popillia mutans	Huangkengzhen, Guilincun, Nanping, Fujian, China, 1960.VIII.23	Transition	117.673	27.6071	270-340m	♂
IOZ(E)2085289	76	Popillia mutans	Huangkengzhen, Guilincun, Nanping, Fujian, China, 1960.VIII.23	Transition	117.673	27.6071	270-340m	♂
IOZ(E)2085202	77	Popillia mutans	Xingcun, Nanping, Fujian, China, 1960.IX.12	Transition	117.931	27.6412	250m	♀
IOZ(E)2085234	78	Popillia mutans	Xingcun, Nanping, Fujian, China, 1960.IX.15	Transition	117.931	27.6412	210m	♂
IOZ(E)2085235	79	Popillia mutans	Xingcun, Nanping, Fujian, China, 1960.IX.15	Transition	117.931	27.6412	210m	♂
IOZ(E)2085236	80	Popillia mutans	Xingcun, Nanping, Fujian, China, 1960.IX.13	Transition	117.931	27.6412	210m	♂
IOZ(E)2085237	81	Popillia mutans	Xingcun, Nanping, Fujian, China, 1960.IX.13	Transition	117.931	27.6412	210m	♂
IOZ(E)2085238	82	Popillia mutans	Xingcun, Nanping, Fujian, China, 1960.IX.13	Transition	117.931	27.6412	210m	♂
IOZ(E)2085240	83	Popillia mutans	Xingcun, Nanping, Fujian, China, 1960.IX.13	Transition	117.931	27.6412	210m	♂
IOZ(E)2085241	84	Popillia mutans	Xingcun, Nanping, Fujian, China, 1960.IX.13	Blue	117.931	27.6412	210m	♂
IOZ(E)2085242	85	Popillia mutans	Xingcun, Nanping, Fujian, China, 1960.IX.13	Transition	117.931	27.6412	210m	♂
IOZ(E)2085243	86	Popillia mutans	Xingcun, Nanping, Fujian, China, 1960.IX.13	Transition	117.931	27.6412	210m	♂
IOZ(E)2085244	87	Popillia mutans	Xingcun, Nanping, Fujian, China, 1960.IX.13	Transition	117.931	27.6412	210m	♂
IOZ(E)2085278	88	Popillia mutans	Xingcun, Nanping, Fujian, China, 1960.VII.12	Transition	117.931	27.6412	200m	♂
IOZ(E)2085301	89	Popillia mutans	Xingcun, Nanping, Fujian, China, 1960.VII.10	Transition	117.931	27.6412	200m	♂
IOZ(E)2085302	90	Popillia mutans	Xingcun, Nanping, Fujian, China, 1960.VII.10	Red	117.931	27.6412	200m	♂
IOZ(E)2085303	91	Popillia mutans	Xingcun, Nanping, Fujian, China, 1960.VII.10	Transition	117.931	27.6412	200m	♂
IOZ(E)2085304	92	Popillia mutans	Xingcun, Nanping, Fujian, China, 1960.VII.10	Transition	117.931	27.6412	200m	♂
IOZ(E)2085314	93	Popillia mutans	Xingcun, Nanping, Fujian, China, 1960.VII.12	Red	117.931	27.6412	200m	♂
IOZ(E)2085208	94	Popillia mutans	Caoduncun, Nanping, Fujian, China, 1960.IX.7	Transition	117.857	27.6472	260-300m	♂
IOZ(E)2085209	95	Popillia mutans	Caoduncun, Nanping, Fujian, China, 1960.IX.7	Transition	117.857	27.6472	260-300m	♂
IOZ(E)2085210	96	Popillia mutans	Caoduncun, Nanping, Fujian, China, 1960.IX.7	Transition	117.857	27.6472	260-300m	♂
IOZ(E)2085211	97	Popillia mutans	Caoduncun, Nanping, Fujian, China, 1960.IX.7	Transition	117.857	27.6472	260-300m	♂
IOZ(E)2085212	98	Popillia mutans	Caoduncun, Nanping, Fujian, China, 1960.IX.7	Transition	117.857	27.6472	260-300m	♂
IOZ(E)2085213	99	Popillia mutans	Caoduncun, Nanping, Fujian, China, 1960.IX.7	Transition	117.857	27.6472	260-300m	♂
IOZ(E)2085214	100	Popillia mutans	Caoduncun, Nanping, Fujian, China, 1960.IX.6	Transition	117.857	27.6472	260-280m	♂
IOZ(E)2085215	101	Popillia mutans	Caoduncun, Nanping, Fujian, China, 1960.IX.7	Transition	117.857	27.6472	260-300m	♂
IOZ(E)2085216	102	Popillia mutans	Caoduncun, Nanping, Fujian, China, 1960.IX.6	Blue	117.857	27.6472	260-280m	♂
IOZ(E)2085217	103	Popillia mutans	Caoduncun, Nanping, Fujian, China, 1960.IX.6	Transition	117.857	27.6472	260-280m	♂
IOZ(E)2085218	104	Popillia mutans	Caoduncun, Nanping, Fujian, China, 1960.IX.6	Blue	117.857	27.6472	260-280m	♂
IOZ(E)2085219	105	Popillia mutans	Caoduncun, Nanping, Fujian, China, 1960.IX.6	Transition	117.857	27.6472	260-280m	♂
IOZ(E)2085220	106	Popillia mutans	Caoduncun, Nanping, Fujian, China, 1960.IX.7	Transition	117.857	27.6472	260-300m	♂
IOZ(E)2085221	107	Popillia mutans	Caoduncun, Nanping, Fujian, China, 1960.IX.6	Blue	117.857	27.6472	260-280m	♂
IOZ(E)2085222	108	Popillia mutans	Caoduncun, Nanping, Fujian, China, 1960.IX.6	Transition	117.857	27.6472	260-280m	♂
IOZ(E)2085223	109	Popillia mutans	Caoduncun, Nanping, Fujian, China, 1960.IX.7	Transition	117.857	27.6472	260-300m	♂
IOZ(E)2085224	110	Popillia mutans	Caoduncun, Nanping, Fujian, China, 1960.IX.6	Transition	117.857	27.6472	260-280m	♂
IOZ(E)2085225	111	Popillia mutans	Caoduncun, Nanping, Fujian, China, 1960.IX.6	Transition	117.857	27.6472	260-280m	♂
IOZ(E)2085226	112	Popillia mutans	Caoduncun, Nanping, Fujian, China, 1960.IX.6	Blue	117.857	27.6472	260-280m	♂
IOZ(E)2085227	113	Popillia mutans	Caoduncun, Nanping, Fujian, China, 1960.IX.7	Transition	117.857	27.6472	260-300m	♂
IOZ(E)2085280	114	Popillia mutans	Caoduncun, Nanping, Fujian, China, 1960.IX.6	Red	117.857	27.6472	260m	♂
IOZ(E)2085282	115	Popillia mutans	Caoduncun, Nanping, Fujian, China, 1960.VII.9	Blue	117.857	27.6472	260m	♂
IOZ(E)2085284	116	Popillia mutans	Caoduncun, Nanping, Fujian, China, 1960.IX.6	Transition	117.857	27.6472	260m	♂
IOZ(E)2085286	117	Popillia mutans	Caoduncun, Nanping, Fujian, China, 1960.IX.6	Transition	117.857	27.6472	260m	♂
IOZ(E)2085294	118	Popillia mutans	Caoduncun, Nanping, Fujian, China, 1960.IX.6	Transition	117.857	27.6472	260-280m	♂
IOZ(E)2085305	119	Popillia mutans	Caoduncun, Nanping, Fujian, China, 1960.IX.7	Red	117.857	27.6472	260-300m	♂
IOZ(E)2085306	120	Popillia mutans	Caoduncun, Nanping, Fujian, China, 1960.IX.6	Red	117.857	27.6472	260-280m	♂
IOZ(E)2085308	121	Popillia mutans	Caoduncun, Nanping, Fujian, China, 1960.IX.13	Red	117.857	27.6472	210m	♂
IOZ(E)2085309	122	Popillia mutans	Caoduncun, Nanping, Fujian, China, 1960.IX.13	Red	117.857	27.6472	210m	♂
IOZ(E)2085312	123	Popillia mutans	Caoduncun, Nanping, Fujian, China, 1960.VII.9	Red	117.857	27.6472	260m	♂
IOZ(E)2085313	124	Popillia mutans	Huangcun, Nanping, Fujian, China, 1960.VII.21	Red	117.892	27.6481	260m	♂
IOZ(E)2085260	125	Popillia mutans	Xianfengling, Nanping, Fujian, China, 1960.VII.23	Transition	117.668	27.7133	850-1170m	♂
IOZ(E)2085261	126	Popillia mutans	Xianfengling, Nanping, Fujian, China, 1960.VII.23	Transition	117.668	27.7133	850-1170m	♂
IOZ(E)2085262	127	Popillia mutans	Xianfengling, Nanping, Fujian, China, 1960.VII.23	Transition	117.668	27.7133	850-1170m	♂
IOZ(E)2085264	128	Popillia mutans	Dazhulan-Xianfengling, Nanping, Fujian, China, 1960.VIII.1	Transition	117.668	27.7133	900-1170m	♂
IOZ(E)2085265	129	Popillia mutans	Dazhulan-Xianfengling, Nanping, Fujian, China, 1960.VIII.1	Transition	117.668	27.7133	900-1170m	♂
IOZ(E)2085273	130	Popillia mutans	Dazhulan-Xianfengling, Nanping, Fujian, China, 1960.VIII.1	Transition	117.668	27.7133	900-1170m	♂
IOZ(E)2085274	131	Popillia mutans	Dazhulan-Xianfengling, Nanping, Fujian, China, 1960.VIII.1	Transition	117.668	27.7133	900-1170m	♂
IOZ(E)2085275	132	Popillia mutans	Dazhulan-Xianfengling, Nanping, Fujian, China, 1960.VIII.1	Transition	117.668	27.7133	900-1170m	♂
IOZ(E)2085283	133	Popillia mutans	Dazhulan-Xianfengling, Nanping, Fujian, China, 1960.VIII.1	Green	117.668	27.7133	900-1170m	♂
IOZ(E)2085287	134	Popillia mutans	Dazhulan-Xianfengling, Nanping, Fujian, China, 1960.VIII.1	Transition	117.668	27.7133	900-1170m	♂
IOZ(E)2085291	135	Popillia mutans	Dazhulan-Xianfengling, Nanping, Fujian, China, 1960.VIII.1	Transition	117.668	27.7133	900-1170m	♂
IOZ(E)2085311	136	Popillia mutans	Xianfengling, Nanping, Fujian, China, 1960.VIII.12	Red	117.668	27.7133	850-1170m	♂
IOZ(E)2085191	137	Popillia mutans	Pikeng, Nanping, Fujian, China, 1997.VII.31	Transition	117.778	27.7298	520m	♀
IOZ(E)2085199	138	Popillia mutans	Shangyongzhen, Quanzhou, Fujian, China, 1960.VI.16	Transition	118.169	25.7328	780-850m	♀
IOZ(E)2085228	139	Popillia mutans	shilichang, Nanping, Fujian, China, 1960.VIII.15	Transition	117.671	27.7261	840m	♂
IOZ(E)2085246	140	Popillia mutans	Legaduc, Nanping, Fujian, China, 1960.VIII.13	Blue	117.716	27.7303	580-640m	♂
IOZ(E)2085253	141	Popillia mutans	Qili Bridge, Nanping, Fujian, China, 1960.VII.19	Transition	117.672	27.7264	800m	♂
IOZ(E)2085254	142	Popillia mutans	Qili Bridge, Nanping, Fujian, China, 1960.VII.19	Transition	117.672	27.7264	800m	♂
IOZ(E)2085263	143	Popillia mutans	Qili Bridge, Nanping, Fujian, China, 1960.VII.15	Transition	117.672	27.7264	800m	♂
IOZ(E)2085295	144	Popillia mutans	Qili Bridge, Nanping, Fujian, China, 1960.VII.26	Transition	117.672	27.7264	840m	♂
IOZ(E)2085296	145	Popillia mutans	Qili Bridge, Nanping, Fujian, China, 1960.VII.26	Blue	117.672	27.7264	840m	♂
IOZ(E)2085297	146	Popillia mutans	Legaduc, Nanping, Fujian, China, 1960.VII.23	Blue	117.716	27.7303	660-950m	♂
IOZ(E)2085417	147	Popillia mutans	Qili Bridge, Nanping, Fujian, China, 1963.VII.15	Blue	117.672	27.7264	800m
IOZ(E)2085428	148	Popillia mutans	Qili Bridge, Nanping, Fujian, China, 1963.VII.12	Transition	117.672	27.7264	840m
IOZ(E)2085092	149	Popillia mutans	Guadun, Nanping, Fujian, China, 1960.VII.6	Transition	117.646	27.7406	950-1210m	♂
IOZ(E)2085093	150	Popillia mutans	Guadun, Nanping, Fujian, China, 1960.VII.6	Transition	117.646	27.7406	950-1210m	♂
IOZ(E)2085192	151	Popillia mutans	Guadun, Wuyishan, Nanping, Fujian, China, 1997.VII.29	Transition	117.646	27.7406	1200m	♀
IOZ(E)2085193	152	Popillia mutans	Guadun, Wuyishan, Nanping, Fujian, China, 1997.VII.29	Transition	117.646	27.7406	1200m	♀
IOZ(E)2085194	153	Popillia mutans	Guadun, Wuyishan, Nanping, Fujian, China, 1997.VII.29	Green	117.646	27.7406	1200m	♀
IOZ(E)2085195	154	Popillia mutans	Huangxizhou, Wuyishan, Nanping, Fujian, China, 1997.VIII.1	Transition	117.782	27.7351	650m	♀
IOZ(E)2085197	155	Popillia mutans	Sangang, Wuyishan, Nanping, Fujian, China, 1997.VIII.7	Transition	117.688	27.7537	740m	♀
IOZ(E)2085200	156	Popillia mutans	Sangang, Wuyishan, Nanping, Fujian, China, 1997.VII.27	Transition	117.688	27.7537	740m	♀
IOZ(E)2085233	157	Popillia mutans	Sangang, Wuyishan, Nanping, Fujian, China, 1960.VII.30	Blue	117.688	27.7537	740m	♂
IOZ(E)2085239	158	Popillia mutans	Sangang, Wuyishan, Nanping, Fujian, China, 1960.VII.30	Transition	117.688	27.7537	740m	♂
IOZ(E)2085255	159	Popillia mutans	Sangang, Wuyishan, Nanping, Fujian, China, 1960.VII.18	Blue	117.688	27.7537	720m	♂
IOZ(E)2085256	160	Popillia mutans	Sangang, Wuyishan, Nanping, Fujian, China, 1960.VII.18	Transition	117.688	27.7537	720m	♂
IOZ(E)2085257	161	Popillia mutans	Sangang, Wuyishan, Nanping, Fujian, China, 1960.VII.20	Blue	117.688	27.7537	720-850m	♂
IOZ(E)2085290	162	Popillia mutans	Sangang, Wuyishan, Nanping, Fujian, China, 1960.VI.23	Transition	117.688	27.7537	740m	♂
IOZ(E)2085292	163	Popillia mutans	Sangang, Wuyishan, Nanping, Fujian, China, 1960.VI.23	Transition	117.688	27.7537	740m	♂
IOZ(E)2085315	164	Popillia mutans	Chengguan, Jianyang, Fujian, China, 1960.VIII.12	Transition	118.125	27.3455	90-120m	♂
IOZ(E)2085414	165	Popillia mutans	Chengguan, Jianyang, Fujian, China, 1960.VIII.12	Transition	118.125	27.3455	90-120m
IOZ(E)2085415	166	Popillia mutans	Chengguan, Jianyang, Fujian, China, 1960.VIII.12	Transition	118.125	27.3455	90-120m
IOZ(E)2085418	167	Popillia mutans	Chengguan, Jianyang, Fujian, China, 1960.VIII.12	Transition	118.125	27.3455	90-120m
IOZ(E)2085419	168	Popillia mutans	Sangang, Wuyishan, Nanping, Fujian, China, 1960.VII.25	Transition	117.688	27.7537	740m
IOZ(E)2085420	169	Popillia mutans	Sangang, Wuyishan, Nanping, Fujian, China, 1960.VII.25	Blue	117.688	27.7537	740m
IOZ(E)2085422	170	Popillia mutans	Sangang, Wuyishan, Nanping, Fujian, China, 1960.VII.25	Blue	117.688	27.7537	740m
IOZ(E)2085423	171	Popillia mutans	Chengguan, Jianyang, Fujian, China, 1960.VIII.12	Transition	118.125	27.3455	90-120m
IOZ(E)2085425	172	Popillia mutans	Sangang, Wuyishan, Nanping, Fujian, China, 1960.VII.25	Blue	117.688	27.7537	740m
IOZ(E)2085201	173	Popillia mutans	Chengguan, chong'an, Fujian, China, 1960.IX.18	Green	118.038	27.7567	240m	♀
IOZ(E)2085205	174	Popillia mutans	Chengguan, chong'an, Fujian, China, 1960.IX.18	Transition	118.038	27.7567	240m	♀
IOZ(E)2085206	175	Popillia mutans	Chengguan, chong'an, Fujian, China, 1960.IX.18	Blue	118.038	27.7567	240m	♀
IOZ(E)2085207	176	Popillia mutans	Chengguan, chong'an, Fujian, China, 1960.VIII.10	Red	118.038	27.7567	240-260m	♀
IOZ(E)2085229	177	Popillia mutans	Chengguan, chong'an, Fujian, China, 1960.VIII.9	Transition	118.038	27.7567	240-290m	♂
IOZ(E)2085230	178	Popillia mutans	Chengguan, chong'an, Fujian, China, 1960.VIII.7	Transition	118.038	27.7567	240m	♂
IOZ(E)2085231	179	Popillia mutans	Chengguan, chong'an, Fujian, China, 1960.VIII.7	Transition	118.038	27.7567	240m	♂
IOZ(E)2085232	180	Popillia mutans	Chengguan, chong'an, Fujian, China, 1960.VIII.7	Transition	118.038	27.7567	240m	♂
IOZ(E)2085245	181	Popillia mutans	Chengguan, chong'an, Fujian, China, 1960.VIII.9	Transition	118.038	27.7567	240-290m	♂
IOZ(E)2085247	182	Popillia mutans	Chengguan, chong'an, Fujian, China, 1960.IX.20	Transition	118.038	27.7567	240m	♂
IOZ(E)2085248	183	Popillia mutans	Chengguan, chong'an, Fujian, China, 1960.IX.20	Transition	118.038	27.7567	240m	♂
IOZ(E)2085249	184	Popillia mutans	Chengguan, chong'an, Fujian, China, 1960.IX.20	Transition	118.038	27.7567	240m	♂
IOZ(E)2085250	185	Popillia mutans	Chengguan, chong'an, Fujian, China, 1960.VIII.9	Transition	118.038	27.7567	240-290m	♂
IOZ(E)2085251	186	Popillia mutans	Chengguan, chong'an, Fujian, China, 1960.VIII.9	Transition	118.038	27.7567	240-290m	♂
IOZ(E)2085252	187	Popillia mutans	Chengguan, chong'an, Fujian, China, 1960.VIII.9	Transition	118.038	27.7567	240-290m	♂
IOZ(E)2085258	188	Popillia mutans	Chengguan, chong'an, Fujian, China, 1960.VIII.9	Transition	118.038	27.7567	240-290m	♂
IOZ(E)2085259	189	Popillia mutans	Chengguan, chong'an, Fujian, China, 1960.VIII.9	Blue	118.038	27.7567	240-290m	♂
IOZ(E)2085266	190	Popillia mutans	Chengguan, chong'an, Fujian, China, 1960.IX.16	Transition	118.038	27.7567	240m	♂
IOZ(E)2085267	191	Popillia mutans	Chengguan, chong'an, Fujian, China, 1960.IX.15	Transition	118.038	27.7567	240m	♂
IOZ(E)2085293	192	Popillia mutans	Chengguan, chong'an, Fujian, China, 1960.IX.20	Transition	118.038	27.7567	240m	♂
IOZ(E)2085307	193	Popillia mutans	Chengguan, chong'an, Fujian, China, 1960.VIII.9	Red	118.038	27.7567	240-290m	♂
IOZ(E)2085310	194	Popillia mutans	Chengguan, chong'an, Fujian, China, 1960.VIII.9	Red	118.038	27.7567	240-290m	♂
IOZ(E)2085198	195	Popillia mutans	Tongmu Guan, Wuyishan, Nanping, Fujian, China, 1960.VIII.10	Transition	117.724	27.82	900m	♀
IOZ(E)2085268	196	Popillia mutans	Tongmu Guan, Wuyishan, Nanping, Fujian, China, 1960.VIII.4	Blue	117.724	27.82	900m	♂
IOZ(E)2085269	197	Popillia mutans	Tongmu Guan, Wuyishan, Nanping, Fujian, China, 1960.VIII.4	Blue	117.724	27.82	900m	♂
IOZ(E)2085270	198	Popillia mutans	Tongmu Guan, Wuyishan, Nanping, Fujian, China, 1960.VIII.4	Transition	117.724	27.82	900m	♂
IOZ(E)2085271	199	Popillia mutans	Tongmu Guan, Wuyishan, Nanping, Fujian, China, 1960.VIII.4	Transition	117.724	27.82	900m	♂
IOZ(E)2085272	200	Popillia mutans	Tongmu Guan, Wuyishan, Nanping, Fujian, China, 1960.VIII.4	Transition	117.724	27.82	900m	♂
IOZ(E)2085276	201	Popillia mutans	Tongmu Guan, Wuyishan, Nanping, Fujian, China, 1960.VIII.4	Transition	117.724	27.82	900m	♂
IOZ(E)2085277	202	Popillia mutans	Tongmu Guan, Wuyishan, Nanping, Fujian, China, 1960.VIII.4	Transition	117.724	27.82	900m	♂
IOZ(E)2085279	203	Popillia mutans	Tongmu Guan, Wuyishan, Nanping, Fujian, China, 1960.VIII.4	Transition	117.724	27.82	900m	♂
IOZ(E)2085285	204	Popillia mutans	Tongmu Guan, Wuyishan, Nanping, Fujian, China, 1960.VIII.4	Red	117.724	27.82	900m	♂
IOZ(E)2085196	205	Popillia mutans	Huanggang Mountain, China, 1997.VIII.6	Transition	117.867	27.8761	1700-1100m	♀
IOZ(E)2085464	206	Popillia mutans	Fanba-Liujiaping, Wenxian, Gansu, China, 1998.VI.27	Blue	105.105	32.7347	800-1300m
IOZ(E)2085450	207	Popillia mutans	Fanba, Wenxian, Gansu, China, 1998.VI.26	Blue	105.117	32.7353	800m
IOZ(E)2085451	208	Popillia mutans	Fanba, Wenxian, Gansu, China, 1998.VI.26	Transition	105.117	32.7353	800m
IOZ(E)2085452	209	Popillia mutans	Fanba, Wenxian, Gansu, China, 1998.VI.26	Blue	105.117	32.7353	800m
IOZ(E)2085456	210	Popillia mutans	Fanba, Wenxian, Gansu, China, 1998.VI.26	Transition	105.117	32.7353	800m
IOZ(E)2085461	211	Popillia mutans	Fanba, Wenxian, Gansu, China, 1998.VI.26	Transition	105.117	32.7353	800m
IOZ(E)2085465	212	Popillia mutans	Fanba, Wenxian, Gansu, China, 1998.VI.26	Blue	105.117	32.7353	800m
IOZ(E)2085466	213	Popillia mutans	Bifenggou, Bikou, Wenxian, Gansu, China, 1998.VI.25	Transition	105.25	32.7516	900-1450m
IOZ(E)2085467	214	Popillia mutans	Bifenggou, Bikou, Wenxian, Gansu, China, 1998.VI.25	Transition	105.25	32.7516	900-1450m
IOZ(E)2085457	215	Popillia mutans	Zhongmiao, Wenxian, Gansu, China, 1998.VI.24	Transition	105.362	32.7738	700m
IOZ(E)2085460	216	Popillia mutans	Liujiaping, Wenxian, Gansu, China, 1998.VI.27	Blue	104.828	32.7965	800m
IOZ(E)2085462	217	Popillia mutans	Baiyunshan, Kangxian, Gansu, China, 1998.VII.12	Transition	105.613	33.3335	1250-1450m
IOZ(E)1966831	218	Popillia mutans	Dingzi Estuary, Zhouqu, Gansu, China, 1998.VII.3	Blue	104.622	33.4382	1300m	♂
IOZ(E)1966832	219	Popillia mutans	Dingzi Estuary, Zhouqu, Gansu, China, 1998.VII.3	Blue	104.622	33.4382		♂
IOZ(E)1966833	220	Popillia mutans	Dingzi Estuary, Zhouqu, Gansu, China, 1998.VII.3	Blue	104.622	33.4382		♂
IOZ(E)1966834	221	Popillia mutans	Dingzi Estuary, Zhouqu, Gansu, China, 1998.VII.3	Blue	104.622	33.4382		♂
IOZ(E)1966835	222	Popillia mutans	Dingzi Estuary, Zhouqu, Gansu, China, 1998.VII.3	Blue	104.622	33.4382		♂
IOZ(E)1966836	223	Popillia mutans	Dingzi Estuary, Zhouqu, Gansu, China, 1998.VII.3	Blue	104.622	33.4382		♂
IOZ(E)1966837	224	Popillia mutans	Dingzi Estuary, Zhouqu, Gansu, China, 1998.VII.3	Blue	104.622	33.4382		♂
IOZ(E)1966838	225	Popillia mutans	Dingzi Estuary, Zhouqu, Gansu, China, 1998.VII.3	Blue	104.622	33.4382		♂
IOZ(E)1966839	226	Popillia mutans	Dingzi Estuary, Zhouqu, Gansu, China, 1998.VII.3	Blue	104.622	33.4382		♂
IOZ(E)1966840	227	Popillia mutans	Dingzi Estuary, Zhouqu, Gansu, China, 1998.VII.3	Blue	104.622	33.4382		♂
IOZ(E)1966841	228	Popillia mutans	Dingzi Estuary, Zhouqu, Gansu, China, 1998.VII.3	Blue	104.622	33.4382		♂
IOZ(E)1966842	229	Popillia mutans	Dingzi Estuary, Zhouqu, Gansu, China, 1998.VII.3	Blue	104.622	33.4382		♂
IOZ(E)1966843	230	Popillia mutans	Dingzi Estuary, Zhouqu, Gansu, China, 1998.VII.3	Blue	104.622	33.4382		♂
IOZ(E)1966844	231	Popillia mutans	Dingzi Estuary, Zhouqu, Gansu, China, 1998.VII.3	Blue	104.622	33.4382		♂
IOZ(E)1966845	232	Popillia mutans	Dingzi Estuary, Zhouqu, Gansu, China, 1998.VII.3	Blue	104.622	33.4382		♂
IOZ(E)1966846	233	Popillia mutans	Dingzi Estuary, Zhouqu, Gansu, China, 1998.VII.3	Blue	104.622	33.4382		♂
IOZ(E)1966847	234	Popillia mutans	Dingzi Estuary, Zhouqu, Gansu, China, 1998.VII.3	Blue	104.622	33.4382		♂
IOZ(E)1966848	235	Popillia mutans	Dingzi Estuary, Zhouqu, Gansu, China, 1998.VII.3	Blue	104.622	33.4382		♂
IOZ(E)1966849	236	Popillia mutans	Dingzi Estuary, Zhouqu, Gansu, China, 1998.VII.3	Blue	104.622	33.4382		♂
IOZ(E)1966850	237	Popillia mutans	Dingzi Estuary, Zhouqu, Gansu, China, 1998.VII.3	Blue	104.622	33.4382		♂
IOZ(E)1966851	238	Popillia mutans	Dingzi Estuary, Zhouqu, Gansu, China, 1998.VII.3	Blue	104.622	33.4382		♂
IOZ(E)1966852	239	Popillia mutans	Dingzi Estuary, Zhouqu, Gansu, China, 1998.VII.3	Blue	104.622	33.4382		♂
IOZ(E)1966853	240	Popillia mutans	Dingzi Estuary, Zhouqu, Gansu, China, 1998.VII.3	Blue	104.622	33.4382		♂
IOZ(E)1966854	241	Popillia mutans	Dingzi Estuary, Zhouqu, Gansu, China, 1998.VII.3	Blue	104.622	33.4382		♂
IOZ(E)1966855	242	Popillia mutans	Dingzi Estuary, Zhouqu, Gansu, China, 1998.VII.3	Blue	104.622	33.4382		♂
IOZ(E)1966856	243	Popillia mutans	Dingzi Estuary, Zhouqu, Gansu, China, 1998.VII.3	Blue	104.622	33.4382		♂
IOZ(E)1966857	244	Popillia mutans	Dingzi Estuary, Zhouqu, Gansu, China, 1998.VII.3	Blue	104.622	33.4382		♂
IOZ(E)1966858	245	Popillia mutans	Dingzi Estuary, Zhouqu, Gansu, China, 1998.VII.3	Blue	104.622	33.4382		♀
IOZ(E)1966859	246	Popillia mutans	Dingzi Estuary, Zhouqu, Gansu, China, 1998.VII.3	Blue	104.622	33.4382		♀
IOZ(E)1948326	247	Popillia mutans	Zhongshan Arboretum, Guangdong, China, 2008.VII.21	Transition	113.376	22.4954	1390m
IOZ(E)1948330	248	Popillia mutans	Zhongshan Arboretum, Guangdong, China, 2008.VII.21	Green	113.376	22.4954	1390m
IOZ(E)2085566	249	Popillia mutans	Shipai, Guangzhou, Guangdong, China, 1958.VI.29	Transition	113.35	23.1408
IOZ(E)2085567	250	Popillia mutans	Shipai, Guangzhou, Guangdong, China, 1958.VI.29	Red	113.35	23.1408
IOZ(E)2085489	251	Popillia mutans	Dinghushan, Guangdong, China, 1965.VII.9	Green	112.545	23.1739
IOZ(E)2085490	252	Popillia mutans	Dinghushan, Guangdong, China, 1965.VII.9	Red	112.545	23.1739
IOZ(E)2085491	253	Popillia mutans	Dinghushan, Guangdong, China, 1965.VII.9	Red	112.545	23.1739
IOZ(E)2085492	254	Popillia mutans	Dinghushan, Guangdong, China, 1965.VII.9	Red	112.545	23.1739
IOZ(E)2085494	255	Popillia mutans	Dinghushan, Guangdong, China, 1965.VII.9	Green	112.545	23.1739
IOZ(E)2085594	256	Popillia mutans	Dinghushan, Guangdong, China, 1965.VII.8	Green	112.545	23.1739
IOZ(E)2085595	257	Popillia mutans	Dinghushan, Guangdong, China, 1965.VII.8	Green	112.545	23.1739
IOZ(E)2085596	258	Popillia mutans	Dinghushan, Guangdong, China, 1965.VII.8	Red	112.545	23.1739
IOZ(E)2085597	259	Popillia mutans	Dinghushan, Guangdong, China, 1965.VII.8	Red	112.545	23.1739
IOZ(E)2085598	260	Popillia mutans	Dinghushan, Guangdong, China, 1965.VII.8	Red	112.545	23.1739
IOZ(E)2085599	261	Popillia mutans	Dinghushan, Guangdong, China, 1965.VII.8	Red	112.545	23.1739
IOZ(E)2085600	262	Popillia mutans	Dinghushan, Guangdong, China, 1965.VII.8	Red	112.545	23.1739
IOZ(E)2085601	263	Popillia mutans	Dinghushan, Guangdong, China, 1965.VII.8	Red	112.545	23.1739
IOZ(E)2085602	264	Popillia mutans	Dinghushan, Guangdong, China, 1978.VII.1	Red	112.545	23.1739
IOZ(E)2085603	265	Popillia mutans	Dinghushan, Guangdong, China, 1978.VII.1	Green	112.545	23.1739
IOZ(E)2085604	266	Popillia mutans	Dinghushan, Guangdong, China, 1978.VII.1	Green	112.545	23.1739
IOZ(E)2085605	267	Popillia mutans	Dinghushan, Guangdong, China, 1978.VII.1	Red	112.545	23.1739
IOZ(E)2085606	268	Popillia mutans	Dinghushan, Guangdong, China, 1978.VII.1	Green	112.545	23.1739
IOZ(E)2085607	269	Popillia mutans	Dinghushan, Guangdong, China, 1978.VII.1	Green	112.545	23.1739
IOZ(E)2085608	270	Popillia mutans	Dinghushan, Guangdong, China, 1978.VII.1	Red	112.545	23.1739
IOZ(E)2085609	271	Popillia mutans	Dinghushan, Guangdong, China, 1978.VII.1	Green	112.545	23.1739
IOZ(E)2085610	272	Popillia mutans	Dinghushan, Guangdong, China, 1978.VII.1	Red	112.545	23.1739
IOZ(E)2085615	273	Popillia mutans	Dinghushan, Guangdong, China, 1978.VII.1	Red	112.545	23.1739
IOZ(E)2085620	274	Popillia mutans	Dinghushan, Guangdong, China, 1965.VII.9	Green	112.545	23.1739
IOZ(E)2085627	275	Popillia mutans	Dinghushan, Guangdong, China, 1965.VII.9	Red	112.545	23.1739
IOZ(E)2085628	276	Popillia mutans	Dinghushan, Guangdong, China, 1965.VII.9	Red	112.545	23.1739
IOZ(E)2085702	277	Popillia mutans	Guangzhou, Guangdong, China	Green	23.2295	113.319
IOZ(E)1948327	278	Popillia mutans	Songshukeng, Chebaling, Shixing, Guangdong, China, 2008.VII.25	Green	114.282	24.7236	522m
IOZ(E)1948328	279	Popillia mutans	Chebaling, Shixing, Guangdong, China, 2008.VII.24	Green	114.267	24.7312
IOZ(E)1948329	280	Popillia mutans	Ruyang Management Station, Ruyuan, Guangdong, China, 2008.VII.16	Transition	113.155	24.7279	1021m
IOZ(E)1948331	281	Popillia mutans	Chebaling, Guangdong, China, 2008.VII.26	Green	114.267	24.7312	365m
IOZ(E)2085488	282	Popillia mutans	Fengyang, Lianxian, Guangdong, China, 1965.VII.18	Green	112.286	25.0533
IOZ(E)2085493	283	Popillia mutans	Fengyang, Lianxian, Guangdong, China, 1965.VI.18	Green	112.286	25.0533
IOZ(E)2085495	284	Popillia mutans	Fengyang, Lianxian, Guangdong, China, 1965.VI.18	Green	112.286	25.0533
IOZ(E)2085621	285	Popillia mutans	Fengyang, Lianxian, Guangdong, China, 1965.VI.18	Green	112.286	25.0533
IOZ(E)2085622	286	Popillia mutans	Fengyang, Lianxian, Guangdong, China, 1965.VI.18	Green	112.286	25.0533
IOZ(E)2085623	287	Popillia mutans	Fengyang, Lianxian, Guangdong, China, 1965.VI.18	Green	112.286	25.0533
IOZ(E)2085624	288	Popillia mutans	Fengyang, Lianxian, Guangdong, China, 1965.VI.18	Blue	112.286	25.0533
IOZ(E)2085625	289	Popillia mutans	Fengyang, Lianxian, Guangdong, China, 1965.VI.18	Blue	112.286	25.0533
IOZ(E)2085626	290	Popillia mutans	Fengyang, Lianxian, Guangdong, China, 1965.VI.18	Blue	112.286	25.0533
IOZ(E)2085582	291	Popillia mutans	Pingshi, Lechang, Guangdong, China, 1965.VII.1	Transition	113.065	25.2885
IOZ(E)2085583	292	Popillia mutans	Pingshi, Lechang, Guangdong, China, 1965.VII.1	Transition	113.065	25.2885
IOZ(E)2085584	293	Popillia mutans	Pingshi, Lechang, Guangdong, China, 1965.VII.1	Transition	113.065	25.2885
IOZ(E)2085585	294	Popillia mutans	Jinxiu, Guangxi, China, 1981.9.7	Transition	110.216	24.1179
IOZ(E)2085531	295	Popillia mutans	Yanshan, Guilin, Guangxi, China, 1963.VII.8	Red	25.063	110.308	200m
IOZ(E)2085532	296	Popillia mutans	Yanshan, Guilin, Guangxi, China, 1963.VII.13	Red	25.063	110.308	200m
IOZ(E)2085533	297	Popillia mutans	Yanshan, Guilin, Guangxi, China, 1963.VII.16	Green	25.063	110.308
IOZ(E)2085534	298	Popillia mutans	Yanshan, Guilin, Guangxi, China, 1963.VII.16	Green	25.063	110.308
IOZ(E)2085535	299	Popillia mutans	Yanshan, Guilin, Guangxi, China, 1963.VII.8	Green	25.063	110.308
IOZ(E)2085536	300	Popillia mutans	Yanshan, Guilin, Guangxi, China, 1963.VII.16	Green	25.063	110.308
IOZ(E)2085537	301	Popillia mutans	Yanshan, Guilin, Guangxi, China, 1963.VII.16	Red	25.063	110.308
IOZ(E)2085538	302	Popillia mutans	Yanshan, Guilin, Guangxi, China, 1963.VII.8	Red	25.063	110.308
IOZ(E)2085539	303	Popillia mutans	Yanshan, Guilin, Guangxi, China, 1963.VII.8	Green	25.063	110.308
IOZ(E)2085540	304	Popillia mutans	Yanshan, Guilin, Guangxi, China, 1963.VII.8	Red	25.063	110.308
IOZ(E)2085541	305	Popillia mutans	Yanshan, Guilin, Guangxi, China, 1963.VII.8	Red	25.063	110.308
IOZ(E)2085542	306	Popillia mutans	Yanshan, Guilin, Guangxi, China, 1963.VII.8	Green	25.063	110.308
IOZ(E)2085543	307	Popillia mutans	Yanshan, Guilin, Guangxi, China, 1963.VII.8	Green	25.063	110.308
IOZ(E)2085544	308	Popillia mutans	Yanshan, Guilin, Guangxi, China, 1963.VII.8	Green	25.063	110.308
IOZ(E)2085545	309	Popillia mutans	Yanshan, Guilin, Guangxi, China, 1963.VII.13	Green	25.063	110.308
IOZ(E)2085546	310	Popillia mutans	Yanshan, Guilin, Guangxi, China, 1963.VII.21	Green	25.063	110.308
IOZ(E)2085572	311	Popillia mutans	Yanshan, Guilin, Guangxi, China, 1963.VII.9	Green	25.063	110.308	200m
IOZ(E)2085570	312	Popillia mutans	Linchuan, Guangxi, China, 1984.VI.6-7	Green	110.318	25.3641
IOZ(E)2085571	313	Popillia mutans	Linchuan, Guangxi, China, 1984.VI.6-7	Green	110.318	25.3641
IOZ(E)2085550	314	Popillia mutans	Guangxi Longsheng Huaping Red Beach to rough river route, 2006.VIII.7	Green	109.92	25.637
IOZ(E)2085496	315	Popillia mutans	Quanxian, Guangxi, China, 55.6	Green	111.195	26.2754
IOZ(E)2085497	316	Popillia mutans	Quanxian, Guangxi, China, 55.6	Transition	111.195	26.2754
IOZ(E)2085547	317	Popillia mutans	Leigong Mountain, Leishan, Guizhou, China, 1988.VI.30	Blue	108.165	26.3616	1600m
IOZ(E)2085525	318	Popillia mutans	Qingzhen, Guizhou, China, 1978.VI.17	Green	26.557	106.472
IOZ(E)2085526	319	Popillia mutans	Qingzhen, Guizhou, China, 1978.VI.17	Green	26.557	106.472
IOZ(E)2085527	320	Popillia mutans	Qingzhen, Guizhou, China, 1978.VI.17	Green	26.557	106.472
IOZ(E)2085528	321	Popillia mutans	Qingzhen, Guizhou, China, 1978.VI.17	Green	26.557	106.472
IOZ(E)2085513	322	Popillia mutans	Leishan, Guizhou, China, 1988.VI.23	Transition	106.724	26.8701	890m
IOZ(E)2085514	323	Popillia mutans	Leishan, Guizhou, China, 1988.VI.20	Transition	106.724	26.8701	890m
IOZ(E)2085515	324	Popillia mutans	Leishan, Guizhou, China, 1988.VI.20	Transition	106.724	26.8701	890m
IOZ(E)2085516	325	Popillia mutans	Leishan, Guizhou, China, 1988.VI.23	Transition	106.724	26.8701	890m
IOZ(E)2085548	326	Popillia mutans	Yvping, Tongren, Guizhou, China, 1988.10.20	Transition	108.913	27.2415
IOZ(E)2085549	327	Popillia mutans	Yvping, Tongren, Guizhou, China, 1988.10.10	Transition	108.913	27.2415
IOZ(E)2085512	328	Popillia mutans	Xishui (Dabaitang), Guizhou, China, 2000.IX.28	Transition	106.279	28.3704	500m
IOZ(E)2085474	329	Popillia mutans	Yongnian, Hebei, China, 1995.VII.13	Transition	36.7774	114.488
IOZ(E)2085485	330	Popillia mutans	Fruit Tree Institute, Hebei, China, 18.6.21	Blue	114.54	38.1213
IOZ(E)1966708	331	Popillia mutans	Changli, Hebei, China, 1973.VII.18	Blue	39.7154	119.161		1♂1♀
IOZ(E)2085439	332	Popillia mutans	Changli, Hebei, China, 1959.VII	Blue	39.7154	119.161
IOZ(E)2085440	333	Popillia mutans	Changli, Hebei, China, 1965.VII.20	Blue	39.7154	119.161
IOZ(E)2085441	334	Popillia mutans	Changli, Hebei, China, 1965.VII.20	Blue	39.7154	119.161
IOZ(E)2085442	335	Popillia mutans	Changli, Hebei, China, 1965.VII.20	Blue	39.7154	119.161
IOZ(E)2085468	336	Popillia mutans	Changli, Hebei, China, 1973.VII.16	Blue	39.7154	119.161
IOZ(E)2085469	337	Popillia mutans	Changli, Hebei, China, 1973.VII.16	Blue	39.7154	119.161
IOZ(E)2085470	338	Popillia mutans	Changli, Hebei, China, 1973.VII.16	Blue	39.7154	119.161
IOZ(E)2085471	339	Popillia mutans	Changli, Hebei, China, 1973.VII.16	Blue	39.7154	119.161
IOZ(E)2085472	340	Popillia mutans	Changli, Hebei, China, 1973.VII.16	Blue	39.7154	119.161
IOZ(E)2085473	341	Popillia mutans	Changli, Hebei, China, 1973.VII.16	Blue	39.7154	119.161
IOZ(E)2085559	342	Popillia mutans	Changli, Hebei, China, 1972.VII.5	Blue	39.7154	119.161
IOZ(E)2085561	343	Popillia mutans	Changli, Hebei, China, 1972.VII.4	Blue	39.7154	119.161
IOZ(E)2085562	344	Popillia mutans	Changli, Hebei, China, 1972.VII.4	Blue	39.7154	119.161
IOZ(E)2085563	345	Popillia mutans	Changli, Hebei, China, 1972.VII.4	Blue	39.7154	119.161
IOZ(E)2085564	346	Popillia mutans	Changli, Hebei, China, 1972.VII.5	Blue	39.7154	119.161
IOZ(E)2085565	347	Popillia mutans	Changli, Hebei, China, 1972.VII.5	Blue	39.7154	119.161
IOZ(E)2085558	348	Popillia mutans	Haibin, Hebei, China, 1972.VII.6	Blue	119.487	39.8336
IOZ(E)2085560	349	Popillia mutans	Haibin, Hebei, China, 1972.VII.6	Blue	119.487	39.8336
IOZ(E)1948336	350	Popillia mutans	Yangjiaping, Xiao Wutaishan, Hebei, China, 2009.VII.30	Blue	115.389	40.0676	880m
IOZ(E)1948337	351	Popillia mutans	Yangjiaping, Xiao Wutaishan, Hebei, China, 2009.VII.30	Blue	115.389	40.0676	880m
IOZ(E)1948338	352	Popillia mutans	Yangjiaping, Xiao Wutaishan, Hebei, China, 2009.VII.30	Blue	115.389	40.0676	880m
IOZ(E)1948339	353	Popillia mutans	Yangjiaping, Xiao Wutaishan, Hebei, China, 2009.VII.30	Blue	115.389	40.0676
IOZ(E)2085568	354	Popillia mutans (Popillia indigonacea)	Yangjiaping, Xiao Wutaishan, Hebei, China, 27.VII.37	Blue	115.389	40.0676		♀
IOZ(E)2085569	355	Popillia mutans (Popillia indigonacea)	Yangjiaping, Xiao Wutaishan, Hebei, China, 7.VII.37	Blue	115.389	40.0676		♀
IOZ(E)2085447	356	Popillia mutans	Wuling, Hebei, China, 1963.VII.5	Blue	117.484	40.6069	1200m
IOZ(E)2085484	357	Popillia mutans	Shacenzi, Henan, China, 1976.VII.16	Blue	114.932	40.6903
IOZ(E)2085433	358	Popillia mutans	Jigong Mountain, Henan, China, 1957.VII.8	Blue	114.083	31.8193
IOZ(E)1966828	359	Popillia mutans	Tongbai Mountain, Henan, China, 2001.VII.16	Transition	112.635	32.6872	500m	♀
IOZ(E)1966829	360	Popillia mutans	Tongbai Mountain, Henan, China, 2001.VII.16	Transition	112.635	32.6872	500m	♀
IOZ(E)1966830	361	Popillia mutans	Tongbai Mountain, Henan, China, 2001.VII.16	Transition	112.635	32.6872	500m	♀
IOZ(E)2085574	362	Popillia mutans	Yizhang, Hubei, China, 74.VI.30	Blue	112.955	25.4057
IOZ(E)2085326	363	Popillia mutans	Jiulingtou, Zigui, Hubei, China, 1993.VI.13	Transition	110.811	31.0308	220m
IOZ(E)2085327	364	Popillia mutans	Jiulingtou, Zigui, Hubei, China, 1993.VI.13	Blue	110.811	31.0308	220m
IOZ(E)2085329	365	Popillia mutans	Jiulingtou, Zigui, Hubei, China, 1993.VI.13	Transition	110.811	31.0308	220m
IOZ(E)2085316	366	Popillia mutans	Longmenhe, Xingshan, Hubei, China, 1993.VII.20	Transition	110.497	31.3288	1350m
IOZ(E)2085317	367	Popillia mutans	Longmenhe, Xingshan, Hubei, China, 1993.VII.20	Transition	110.497	31.3288	1350m
IOZ(E)2085511	368	Popillia mutans	Shennongjia, Hubei, China, 1981.VI.1	Transition	31.4906	110.173	500-800m
IOZ(E)2085586	369	Popillia mutans	Shennongjia, Hubei, China, 1981.V.31	Blue	110.826	31.7431	700m
IOZ(E)2085587	370	Popillia mutans	Shennongjia, Hubei, China, 1981.V.30	Blue	110.826	31.7431	500-800m
IOZ(E)2085509	371	Popillia mutans	Songbaizhen, Shennongjia, Hubei, China, 1980.VII.5	Transition	110.668	31.753	950m
IOZ(E)2085510	372	Popillia mutans	Songbaizhen, Shennongjia, Hubei, China, 1980.VII.5	Green	110.668	31.753	950m
IOZ(E)2085592	373	Popillia mutans	Ningyuan, Hunan, China, 1981.7.6	Blue	25.5701	111.944
IOZ(E)2085630	374	Popillia mutans	Tianping, Sangzhi, Hunan, China, 1988.VIII.12	Transition	113.759	25.6181	1350m
IOZ(E)2085631	375	Popillia mutans	Tianping, Sangzhi, Hunan, China, 1988.VIII.15	Blue	113.759	25.6181	1630m
IOZ(E)2085632	376	Popillia mutans	Tianping, Sangzhi, Hunan, China, 1988.VIII.15	Transition	113.759	25.6181	1650m
IOZ(E)2085633	377	Popillia mutans	Tianping, Sangzhi, Hunan, China, 1988.VIII.15	Blue	113.759	25.6181	1650m
IOZ(E)2085634	378	Popillia mutans	Tianping, Sangzhi, Hunan, China, 1988.VIII.15	Green	113.759	25.6181	1630m
IOZ(E)2085635	379	Popillia mutans	Tianping, Sangzhi, Hunan, China, 1988.VIII.15	Transition	113.759	25.6181	1650m
IOZ(E)2085636	380	Popillia mutans	Tianping, Sangzhi, Hunan, China, 1988.VIII.12	Blue	113.759	25.6181	1350m
IOZ(E)2085637	381	Popillia mutans	Tianping, Sangzhi, Hunan, China, 1988.VIII.12	Transition	113.759	25.6181	1350m
IOZ(E)2085590	382	Popillia mutans	Zhishan, Hunan, China, 1981.7.5	Green	111.624	26.2286
IOZ(E)2085508	383	Popillia mutans	Hengshan, Hunan, China, 1979.VIII.25	Green	27.2291	112.862
IOZ(E)2085591	384	Popillia mutans	Huaihua, Hunan, China, 1981.7.9	Blue	27.5714	109.995
IOZ(E)2085593	385	Popillia mutans	Ningxiang, Hunan, China, 1981.8	Green	28.2767	112.554
IOZ(E)2085589	386	Popillia mutans	Gaowangjie, Guzhang, Hunan, China, 1988.VII.30	Transition	110.08	28.6687	900m
IOZ(E)2085421	387	Popillia mutans	Baojing County, Hunan, China, 1987.VIII.10	Transition	28.7009	109.658
IOZ(E)2085629	388	Popillia mutans	Shanmu River, Yongshun, Hunan, China, 1988.VIII.7	Transition	109.839	29.1866	500m
IOZ(E)2085638	389	Popillia mutans	Shanmu River, Yongshun, Hunan, China, 1988.VIII.6	Green	109.839	29.1866	600m
IOZ(E)2085520	390	Popillia mutans	Jilin, China, 17.21.VIII.39	Blue	43.8407	126.713
IOZ(E)2085521	391	Popillia mutans	Jilin, China, 17.21.VIII.39	Blue	43.8407	126.713
IOZ(E)2085522	392	Popillia mutans	Jilin, China, 15.VII.39	Blue	43.8407	126.713
IOZ(E)2085577	393	Popillia mutans	Huangniu Shichachang, Jiulianshan, Jiangxi, China, 1975.VI.20	Green	114.426	24.5189
IOZ(E)2085555	394	Popillia mutans	Jiulianshan, Jiangxi, China, 1980.IX.28	Blue	114.578	24.6772	560m
IOZ(E)2085556	395	Popillia mutans	Jiulianshan, Jiangxi, China, 1979.IX.28	Blue	114.578	24.6772	560m
IOZ(E)2085557	396	Popillia mutans	Jiulianshan, Jiangxi, China, 1979.IX.28	Blue	114.578	24.6772	560m
IOZ(E)2085575	397	Popillia mutans	Lannijing, Dayu, Jiangxi, China, 1985.VIII.14	Transition	114.287	25.3828	400m
IOZ(E)2085576	398	Popillia mutans	Lannijing, Dayu, Jiangxi, China, 1985.VIII.13	Transition	114.287	25.3828	400m
IOZ(E)2085424	399	Popillia mutans	Shicheng, Jiangxi, China, 1987.VIII.11	Transition	26.3309	116.348
IOZ(E)2085426	400	Popillia mutans	Shicheng, Jiangxi, China, 1987.VIII.22	Transition	26.3309	116.348
IOZ(E)2085427	401	Popillia mutans	Shicheng, Jiangxi, China, 1987.VIII.22	Transition	26.3309	116.348
IOZ(E)2085429	402	Popillia mutans	Shicheng, Jiangxi, China, 1987.VIII.22	Transition	26.3309	116.348
IOZ(E)2085580	403	Popillia mutans	Wuyuan, Jiangxi, China, 80-VI	Green	29.247	117.853
IOZ(E)2085530	404	Popillia mutans	Lushan Mountain, Jiangxi, China, 1979.VIII.31	Transition	116.001	29.5615	1000m
IOZ(E)2085554	405	Popillia mutans	Lushan Mountain, Jiangxi, China, 1979.VIII.31	Transition	116.001	29.5615	1000m
IOZ(E)1966823	406	Popillia mutans	Dalian, Liaoning, China, 1972.VII.21	Transition	39.54	122.105		♂
IOZ(E)1966824	407	Popillia mutans	Dalian, Liaoning, China, 1972.VII.21	Transition	39.54	122.105		♂
IOZ(E)2085443	408	Popillia mutans	Lvshan, Liaoning, China, 1991.VI.1	Blue	41.6043	121.721
IOZ(E)2085482	409	Popillia mutans	Lvshan, Liaoning, China, 1991.VII.8	Blue	41.6043	121.721
IOZ(E)2085475	410	Popillia mutans	Xiagong, Laoshan, Shandong, China, 1973.VI.22	Transition	36.1364	120.673
IOZ(E)2085476	411	Popillia mutans	Xiagong, Laoshan, Shandong, China, 1973.VI.22	Transition	36.1364	120.673
IOZ(E)2085435	412	Popillia mutans	Qingdao, Shandong, China, 1937.VIII	Transition	36.1469	120.424
IOZ(E)2085436	413	Popillia mutans	Qingdao, Shandong, China, 1937.VIII	Transition	36.1469	120.424
IOZ(E)2085437	414	Popillia mutans	Qingdao, Shandong, China, 19337.VIII	Blue	36.1469	120.424
IOZ(E)2085438	415	Popillia mutans	Qingdao, Shandong, China, 1937.VIII	Blue	36.1469	120.424
IOZ(E)2085448	416	Popillia mutans	Qingdao, Shandong, China, VIII.40	Transition	36.1469	120.424
IOZ(E)2085449	417	Popillia mutans	Qingdao, Shandong, China, VIII.40	Blue	36.1469	120.424
IOZ(E)2085477	418	Popillia mutans	Qingdao, Shandong, China, 1973.VI.27	Transition	36.1469	120.424
IOZ(E)2085478	419	Popillia mutans	Qingdao, Shandong, China	Blue	36.1469	120.424
IOZ(E)2085519	420	Popillia mutans	Qingdao, Shandong, China	Transition	36.1469	120.424
IOZ(E)2085481	421	Popillia mutans	Jinan, Shandong, China, 1973.VII.12	Blue	36.7211	117.112
IOZ(E)2085699	422	Popillia mutans	Jinan, Shandong, China, 1934.9.10	Transition	36.7211	117.112
IOZ(E)1966825	423	Popillia mutans	Qianqikuang, Yantai, Shandong, China, 1994.VII.25	Transition	121.451	37.5215		♂
IOZ(E)1966826	424	Popillia mutans	Qianqikuang, Yantai, Shandong, China, 1994.VII.25	Blue	121.451	37.5215		♂
IOZ(E)1966827	425	Popillia mutans	Qianqikuang, Yantai, Shandong, China, 1994.VII.25	Blue	121.451	37.5215		♀
IOZ(E)2085444	426	Popillia mutans	Zhanhua, Shanxi, China, 1992.VII.4	Blue	37.7	118.104
IOZ(E)2085445	427	Popillia mutans	Lishan, Shanxi, China, 1992.VII.VIII	Blue	111.987	35.3994
IOZ(E)2085446	428	Popillia mutans	Lishan, Shanxi, China, 1992.VII.VIII	Blue	111.987	35.3994
IOZ(E)2085612	429	Popillia mutans	Jiangxian, Shanxi, China, 1972.VIII.4	Blue	35.4955	111.566	1170m
IOZ(E)2085613	430	Popillia mutans	Jiangxian, Shanxi, China, 1972.VIII.4	Blue	35.4955	111.566	1170m
IOZ(E)2085614	431	Popillia mutans	Jiangxian, Shanxi, China, 1972.VIII.4	Blue	35.4955	111.566	1170m
IOZ(E)2085458	432	Popillia mutans	Huoditang, Ningshan, Shaanxi, China, 1998.VIII.15	Transition	108.458	33.4384	1580m
IOZ(E)2085459	433	Popillia mutans	Huoditang, Ningshan, Shaanxi, China, 1998.VIII.15	Transition	108.458	33.4384	1580m
IOZ(E)2085463	434	Popillia mutans	Huoditang, Ningshan, Shaanxi, China, 1998.VIII.15	Transition	108.458	33.4384	1580m
IOZ(E)2085454	435	Popillia mutans	Foping, Shaanxi, China, 1998.VII.23	Blue	33.5116	107.987	950m
IOZ(E)2085455	436	Popillia mutans	Foping, Shaanxi, China, 1998.VII.23	Transition	33.5116	107.987	950m
IOZ(E)2085453	437	Popillia mutans	Foping, Shaanxi, China, 1998.VII.25	Transition	33.5259	107.984	950m
IOZ(E)2085705	438	Popillia mutans	Shangxian, Shaanxi, China, 1981年7月3日	Red	33.8682	109.935
IOZ(E)2085706	439	Popillia mutans	Shangxian, Shaanxi, China, 1981年7月3日	Green	33.8682	109.935
IOZ(E)2085611	440	Popillia mutans	Huashan, Shaanxi, China, 1972.VIII.10	Transition	110.073	34.4976
IOZ(E)2085588	441	Popillia mutans	Jiulian Mountain, Shaanxi, China, 1979.X.29	Green	109.926	36.5666
IOZ(E)2085334	442	Popillia mutans	Shiping, Fengdu, China, 1994.VI.3	Blue	103.553	29.4383	610m	♂
IOZ(E)2085335	443	Popillia mutans	Shiping, Fengdu, China, 1994.VI.2	Blue	103.553	29.4383	610m	♂
IOZ(E)2085336	444	Popillia mutans	Shiping, Fengdu, China, 1994.VI.3	Transition	103.553	29.4383	610m	♂
IOZ(E)2085337	445	Popillia mutans	Shiping, Fengdu, China, 1994.VI.3	Transition	103.553	29.4383	610m	♂
IOZ(E)2085338	446	Popillia mutans	Shiping, Fengdu, China, 1994.VI.3	Transition	103.553	29.4383	610m	♂
IOZ(E)2085339	447	Popillia mutans	Shiping, Fengdu, China, 1994.VI.2	Transition	103.553	29.4383	610m	♂
IOZ(E)2085340	448	Popillia mutans	Shiping, Fengdu, China, 1994.VI.3	Transition	103.553	29.4383	610m	♂
IOZ(E)2085341	449	Popillia mutans	Shiping, Fengdu, China, 1994.VI.3	Transition	103.553	29.4383	610m	♂
IOZ(E)2085342	450	Popillia mutans	Shiping, Fengdu, China, 1994.VI.3	Transition	103.553	29.4383	610m	♂
IOZ(E)2085343	451	Popillia mutans	Shiping, Fengdu, China, 1994.VI.3	Transition	103.553	29.4383	610m	♂
IOZ(E)2085344	452	Popillia mutans	Shiping, Fengdu, China, 1994.VI.3	Transition	103.553	29.4383	610m	♂
IOZ(E)2085345	453	Popillia mutans	Shiping, Fengdu, China, 1994.VI.3	Transition	103.553	29.4383	610m	♂
IOZ(E)2085346	454	Popillia mutans	Shiping, Fengdu, China, 1994.VI.3	Transition	103.553	29.4383	610m	♂
IOZ(E)2085347	455	Popillia mutans	Shiping, Fengdu, China, 1994.VI.3	Transition	103.553	29.4383	610m	♂
IOZ(E)2085348	456	Popillia mutans	Shiping, Fengdu, China, 1994.VI.3	Transition	103.553	29.4383	610m	♂
IOZ(E)2085349	457	Popillia mutans	Shiping, Fengdu, China, 1994.VI.3	Transition	103.553	29.4383	610m	♂
IOZ(E)2085350	458	Popillia mutans	Shiping, Fengdu, China, 1994.VI.3	Transition	103.553	29.4383	610m	♂
IOZ(E)2085351	459	Popillia mutans	Shiping, Fengdu, China, 1994.VI.3	Blue	103.553	29.4383	610m	♂
IOZ(E)2085352	460	Popillia mutans	Shiping, Fengdu, China, 1994.VI.3	Transition	103.553	29.4383	610m	♂
IOZ(E)2085353	461	Popillia mutans	Shiping, Fengdu, China, 1994.VI.3	Transition	103.553	29.4383	610m	♂
IOZ(E)2085354	462	Popillia mutans	Shiping, Fengdu, China, 1994.VI.3	Transition	103.553	29.4383	610m	♂
IOZ(E)2085355	463	Popillia mutans	Shiping, Fengdu, China, 1994.VI.3	Blue	103.553	29.4383	610m	♂
IOZ(E)2085356	464	Popillia mutans	Shiping, Fengdu, China, 1994.VI.3	Transition	103.553	29.4383	610m	♂
IOZ(E)2085357	465	Popillia mutans	Shiping, Fengdu, China, 1994.VI.3	Transition	103.553	29.4383	610m	♂
IOZ(E)2085358	466	Popillia mutans	Shiping, Fengdu, China, 1994.VI.3	Transition	103.553	29.4383	610m	♂
IOZ(E)2085359	467	Popillia mutans	Shiping, Fengdu, China, 1994.VI.3	Blue	103.553	29.4383	610m	♂
IOZ(E)2085360	468	Popillia mutans	Shiping, Fengdu, China, 1994.VI.3	Transition	103.553	29.4383	610m	♂
IOZ(E)2085361	469	Popillia mutans	Shiping, Fengdu, China, 1994.VI.3	Transition	103.553	29.4383	610m	♂
IOZ(E)2085362	470	Popillia mutans	Shiping, Fengdu, China, 1994.VI.2	Transition	103.553	29.4383	610m	♂
IOZ(E)2085363	471	Popillia mutans	Shiping, Fengdu, China, 1994.VI.2	Transition	103.553	29.4383	610m	♀
IOZ(E)2085364	472	Popillia mutans	Shiping, Fengdu, China, 1994.VI.2	Transition	103.553	29.4383	610m	♀
IOZ(E)2085365	473	Popillia mutans	Shiping, Fengdu, China, 1994.VI.2	Transition	103.553	29.4383	610m	♀
IOZ(E)2085366	474	Popillia mutans	Shiping, Fengdu, China, 1994.VI.3	Transition	103.553	29.4383	610m	♀
IOZ(E)2085367	475	Popillia mutans	Shiping, Fengdu, China, 1994.VI.3	Transition	103.553	29.4383	610m	♀
IOZ(E)2085368	476	Popillia mutans	Shiping, Fengdu, China, 1994.VI.2	Transition	103.553	29.4383	610m	♀
IOZ(E)2085369	477	Popillia mutans	Shiping, Fengdu, China, 1994.VI.3	Transition	103.553	29.4383	610m	♀
IOZ(E)2085370	478	Popillia mutans	Shiping, Fengdu, China, 1994.VI.3	Transition	103.553	29.4383	610m	♀
IOZ(E)2085371	479	Popillia mutans	Shiping, Fengdu, China, 1994.VI.3	Transition	103.553	29.4383	610m	♀
IOZ(E)2085372	480	Popillia mutans	Shiping, Fengdu, China, 1994.VI.3	Transition	103.553	29.4383	610m	♀
IOZ(E)2085374	481	Popillia mutans	Baoguo Temple, Emeishan, Sichuan, China, 1957.VIII.3	Transition	103.45	29.5744	550-750m	♂
IOZ(E)2085375	482	Popillia mutans	Baoguo Temple, Emeishan, Sichuan, China, 1957.VIII.3	Blue	103.45	29.5744	550-750m	♂
IOZ(E)2085376	483	Popillia mutans	Baoguo Temple, Emeishan, Sichuan, China, 1957.VIII.3	Blue	103.45	29.5744	550-750m	♂
IOZ(E)2085378	484	Popillia mutans	Baoguo Temple, Emeishan, Sichuan, China, 1957.IX.16	Transition	103.45	29.5744	550-750m	♂
IOZ(E)2085379	485	Popillia mutans	Baoguo Temple, Emeishan, Sichuan, China, 1957.VIII.2	Blue	103.45	29.5744	550-750m	♂
IOZ(E)2085380	486	Popillia mutans	Baoguo Temple, Emeishan, Sichuan, China, 1957.IX.13	Blue	103.45	29.5744	550-750m	♂
IOZ(E)2085381	487	Popillia mutans	Baoguo Temple, Emeishan, Sichuan, China, 1957.IX.13	Blue	103.45	29.5744	550-750m	♂
IOZ(E)2085382	488	Popillia mutans	Baoguo Temple, Emeishan, Sichuan, China, 1957.IX.13	Transition	103.45	29.5744	550-750m	♂
IOZ(E)2085383	489	Popillia mutans	Baoguo Temple, Emeishan, Sichuan, China, 1957.VIII.5	Blue	103.45	29.5744	550-750m	♂
IOZ(E)2085384	490	Popillia mutans	Baoguo Temple, Emeishan, Sichuan, China, 1957.VII.30	Blue	103.45	29.5744	550-750m	♂
IOZ(E)2085385	491	Popillia mutans	Baoguo Temple, Emeishan, Sichuan, China, 1963.VIII.8	Transition	103.45	29.5744	550-750m	♂
IOZ(E)2085386	492	Popillia mutans	Baoguo Temple, Emeishan, Sichuan, China, 1963.VIII.8	Transition	103.45	29.5744	550-750m	♂
IOZ(E)2085387	493	Popillia mutans	Baoguo Temple, Emeishan, Sichuan, China, 1963.VIII.8	Transition	103.45	29.5744	550-750m	♂
IOZ(E)2085389	494	Popillia mutans	Baoguo Temple, Emeishan, Sichuan, China, 1957.IX.16	Blue	103.45	29.5744	550-750m	♀
IOZ(E)2085390	495	Popillia mutans	Baoguo Temple, Emeishan, Sichuan, China, 1957.VII.28	Transition	103.45	29.5744	550-750m	♀
IOZ(E)2085391	496	Popillia mutans	Baoguo Temple, Emeishan, Sichuan, China, 1957.VII.28	Transition	103.45	29.5744	550-750m	♀
IOZ(E)2085392	497	Popillia mutans	Baoguo Temple, Emeishan, Sichuan, China, 1957.VIII.3	Transition	103.45	29.5744	550-750m	♀
IOZ(E)2085393	498	Popillia mutans	Baoguo Temple, Emeishan, Sichuan, China, 1957.VIII.3	Transition	103.45	29.5744	550-750m	♀
IOZ(E)2085394	499	Popillia mutans	Baoguo Temple, Emeishan, Sichuan, China, 1957.VIII.3	Transition	103.45	29.5744	550-750m	♀
IOZ(E)2085395	500	Popillia mutans	Baoguo Temple, Emeishan, Sichuan, China, 1957.VIII.3	Transition	103.45	29.5744	550-750m	♀
IOZ(E)2085396	501	Popillia mutans	Baoguo Temple, Emeishan, Sichuan, China, 1957.VIII.3	Transition	103.45	29.5744	550-750m	♀
IOZ(E)2085397	502	Popillia mutans	Baoguo Temple, Emeishan, Sichuan, China, 1957.VIII.3	Transition	103.45	29.5744	550-750m	♀
IOZ(E)2085398	503	Popillia mutans	Baoguo Temple, Emeishan, Sichuan, China, 1957.VIII.3	Transition	103.45	29.5744	550-750m	♀
IOZ(E)2085399	504	Popillia mutans	Baoguo Temple, Emeishan, Sichuan, China, 1957.VIII.2	Transition	103.45	29.5744	550-750m	♀
IOZ(E)2085400	505	Popillia mutans	Baoguo Temple, Emeishan, Sichuan, China, 1957.VIII.2	Transition	103.45	29.5744	550-750m	♀
IOZ(E)2085401	506	Popillia mutans	Emeishan, Sichuan, China, 1979.VIII	Transition	103.356	29.5738		♀
IOZ(E)2085402	507	Popillia mutans	Baoguo Temple, Emeishan, Sichuan, China, 1957.VII.9	Transition	103.45	29.5744	550-750m	♀
IOZ(E)2085403	508	Popillia mutans	Baoguo Temple, Emeishan, Sichuan, China, 1957.VII.31	Blue	103.45	29.5744	550-750m	♀
IOZ(E)2085404	509	Popillia mutans	Baoguo Temple, Emeishan, Sichuan, China, 1957.VIII.5	Transition	103.45	29.5744	550-750m	♀
IOZ(E)2085405	510	Popillia mutans	Baoguo Temple, Emeishan, Sichuan, China, 1957.VIII.5	Transition	103.45	29.5744	550-750m	♀
IOZ(E)2085406	511	Popillia mutans	Baoguo Temple, Emeishan, Sichuan, China, 1957.VIII.5	Transition	103.45	29.5744	550-750m	♀
IOZ(E)2085407	512	Popillia mutans	Baoguo Temple, Emeishan, Sichuan, China, 1957.IX.24	Transition	103.45	29.5744	550-750m	♀
IOZ(E)2085408	513	Popillia mutans	Baoguo Temple, Emeishan, Sichuan, China, 1957.IX.13	Transition	103.45	29.5744	550-750m	♀
IOZ(E)2085409	514	Popillia mutans	Baoguo Temple, Emeishan, Sichuan, China, 1957.IX.8	Blue	103.45	29.5744	550-750m	♀
IOZ(E)2085410	515	Popillia mutans	Baoguo Temple, Emeishan, Sichuan, China, 1957.VII.2	Transition	103.45	29.5744	550-750m	♀
IOZ(E)2085411	516	Popillia mutans	Baoguo Temple, Emeishan, Sichuan, China, 1963.VIII.8	Transition	103.45	29.5744	550-750m	♀
IOZ(E)2085500	517	Popillia mutans	Baoguo Temple, Emeishan, Sichuan, China, 1957.VII.27	Transition	103.45	29.5744	550-750m
IOZ(E)2085501	518	Popillia mutans	Baoguo Temple, Emeishan, Sichuan, China, 1957.VIII.5	Blue	103.45	29.5744	550-750m
IOZ(E)2085502	519	Popillia mutans	Baoguo Temple, Emeishan, Sichuan, China, 1957.VII.27	Blue	103.45	29.5744	550-750m
IOZ(E)2085503	520	Popillia mutans	Baoguo Temple, Emeishan, Sichuan, China, 1957.VIII.5	Blue	103.45	29.5744	550-750m
IOZ(E)2085573	521	Popillia mutans	Emeishan, Sichuan, China, 1975.VII	Blue	103.356	29.5738
IOZ(E)2085480	522	Popillia mutans	Jianyang, Sichuan, China, 1954, 6	Blue	30.4122	104.544
IOZ(E)1966712	523	Popillia mutans	Yingxiu, Wenchuan, Sichuan, China, 1983.IX.14	Blue	103.494	31.0599	900m	♀
IOZ(E)1966713	524	Popillia mutans	Yingxiu, Wenchuan, Sichuan, China, 1983.VIII.3	Blue	103.494	31.0599	1900m	♀
IOZ(E)2085388	525	Popillia mutans	Yingxiu, Wenchuan, Sichuan, China, 1983.VIII.1	Blue	103.494	31.0599	900m
IOZ(E)2085412	526	Popillia mutans	Yingxiu, Wenchuan, Sichuan, China, 1983.VIII.3	Blue	103.494	31.0599	900m	♀
IOZ(E)2085618	527	Popillia mutans	Beiyandang, Zhejiang, China, 1973.VII.5	Transition	28.3667	121.061
IOZ(E)2085619	528	Popillia mutans	Beiyandang, Zhejiang, China, 1973.VII.5	Transition	28.3667	121.061
IOZ(E)2085553	529	Popillia mutans	Zhoushan, Zhejiang, China, 1981.9	Transition	29.9901	122.19
IOZ(E)2085529	530	Popillia mutans	Lingyin Temple, Hangzhou, Zhejiang, China, 1957.VI.22	Green	120.108	30.2469
IOZ(E)2085616	531	Popillia mutans	Hangzhou, Zhejiang, China, 1973.VII.16	Green	30.2786	120.163
IOZ(E)2085617	532	Popillia mutans	Hangzhou, Zhejiang, China, 1973.VII.17	Red	30.2786	120.163
IOZ(E)2085704	533	Popillia mutans	Beibei, chongqing, China, 20.VI.1939	Blue	29.8068	106.398
IOZ(E)2085318	534	Popillia mutans	Wang'erbao, Sichuan, China, 1993.VII.12	Transition	108.758	30.6685	1200m
IOZ(E)2085319	535	Popillia mutans	Wang'erbao, Sichuan, China, 1993.VIII.10	Transition	108.758	30.6685	1200m
IOZ(E)2085320	536	Popillia mutans	Wang'erbao, Sichuan, China, 1993.VIII.15	Transition	108.758	30.6685	1300m
IOZ(E)2085321	537	Popillia mutans	Wang'erbao, Sichuan, China, 1993.VII.10	Transition	108.758	30.6685	1200m
IOZ(E)2085322	538	Popillia mutans	Wang'erbao, Sichuan, China, 1993.VIII.10	Transition	108.758	30.6685	1200m
IOZ(E)2085323	539	Popillia mutans	Wang'erbao, Sichuan, China, 1993.VIII.10	Transition	108.758	30.6685	1200m
IOZ(E)2085324	540	Popillia mutans	Wang'erbao, Sichuan, China, 1993.VIII.10	Transition	108.758	30.6685	1200m
IOZ(E)2085325	541	Popillia mutans	Wang'erbao, Sichuan, China, 1993.VIII.10	Transition	108.758	30.6685	1200m
IOZ(E)2085328	542	Popillia mutans	Wang'erbao, Sichuan, China, 1993.VIII.14	Blue	108.758	30.6685	1200m
IOZ(E)2085330	543	Popillia mutans	Wang'erbao, Sichuan, China, 1993.VII.12	Transition	108.758	30.6685	1200m
IOZ(E)2085331	544	Popillia mutans	Wang'erbao, Sichuan, China, 1993.VII.12	Transition	108.758	30.6685	1200m

## Sheet: b_Clim information
ID	type	lon	lat	alt	bio_1	bio_2	bio_3	bio_4	bio_5	bio_6	bio_7	bio_8	bio_9	bio_10	bio_11	bio_12	bio_13	bio_14	bio_15	bio_16	bio_17	bio_18	bio_19	srad_1	srad_2	srad_3	srad_4	srad_5	srad_6	srad_7	srad_8	srad_9	srad_10	srad_11	srad_12	tavg_1	tavg_2	tavg_3	tavg_4	tavg_5	tavg_6	tavg_7	tavg_8	tavg_9	tavg_10	tavg_11	tavg_12
1	Blue	115.598	39.8401	1111	8.14533	11.9695	29.1217	1109.76	27.1798	-13.922	41.1017	21.1095	-6.21354	21.1095	-6.21354	498	155	2	120.36	354	9	354	9	9111	11981	15670	18715	22085	22389	20289	18740	16757	13089	9562	8146	-7.70625	-4.95725	1.463	9.84225	15.9618	20.3765	22.2135	20.734	15.809	9.3985	0.58	-5.978
2	Blue	115.598	39.8401	1111	8.14533	11.9695	29.1217	1109.76	27.1798	-13.922	41.1017	21.1095	-6.21354	21.1095	-6.21354	498	155	2	120.36	354	9	354	9	9111	11981	15670	18715	22085	22389	20289	18740	16757	13089	9562	8146	-7.70625	-4.95725	1.463	9.84225	15.9618	20.3765	22.2135	20.734	15.809	9.3985	0.58	-5.978
3	Blue	115.598	39.8401	1111	8.14533	11.9695	29.1217	1109.76	27.1798	-13.922	41.1017	21.1095	-6.21354	21.1095	-6.21354	498	155	2	120.36	354	9	354	9	9111	11981	15670	18715	22085	22389	20289	18740	16757	13089	9562	8146	-7.70625	-4.95725	1.463	9.84225	15.9618	20.3765	22.2135	20.734	15.809	9.3985	0.58	-5.978
4	Blue	115.598	39.8401	1111	8.14533	11.9695	29.1217	1109.76	27.1798	-13.922	41.1017	21.1095	-6.21354	21.1095	-6.21354	498	155	2	120.36	354	9	354	9	9111	11981	15670	18715	22085	22389	20289	18740	16757	13089	9562	8146	-7.70625	-4.95725	1.463	9.84225	15.9618	20.3765	22.2135	20.734	15.809	9.3985	0.58	-5.978
5	Blue	116.037	39.9119	331	11.3523	11.6025	28.9368	1090.56	29.8487	-10.2472	40.096	24.0712	-2.74992	24.0712	-2.74992	554	193	3	135.767	425	9	425	9	8587	11477	15198	18639	21848	21795	19724	18326	16339	12642	9147	7623	-4.413	-1.4885	4.836	13.3212	18.9895	23.343	25.0977	23.782	18.9643	12.3167	3.8325	-2.34675
6	Blue	116.339	39.9425	53	12.4347	11.2605	27.9641	1110.06	31.2797	-8.988	40.2677	25.4131	-1.88363	25.4131	-1.88363	569	204	4	136.139	433	13	433	13	7987	10931	14808	18526	21648	21443	19065	17946	16045	12253	8812	7067	-3.65375	-0.55875	5.82825	14.3632	20.088	24.5875	26.4613	25.1995	20.2815	13.3595	4.7025	-1.43575
7	Blue	116.101	39.9398	209	11.3523	11.6025	28.9368	1090.56	29.8487	-10.2472	40.096	24.0712	-2.74992	24.0712	-2.74992	554	193	3	135.767	425	9	425	9	8587	11477	15198	18639	21848	21795	19724	18326	16339	12642	9147	7623	-4.413	-1.4885	4.836	13.3212	18.9895	23.343	25.0977	23.782	18.9643	12.3167	3.8325	-2.34675
8	Blue	116.101	39.9398	209	11.3523	11.6025	28.9368	1090.56	29.8487	-10.2472	40.096	24.0712	-2.74992	24.0712	-2.74992	554	193	3	135.767	425	9	425	9	8587	11477	15198	18639	21848	21795	19724	18326	16339	12642	9147	7623	-4.413	-1.4885	4.836	13.3212	18.9895	23.343	25.0977	23.782	18.9643	12.3167	3.8325	-2.34675
9	Blue	116.101	39.9398	209	11.3523	11.6025	28.9368	1090.56	29.8487	-10.2472	40.096	24.0712	-2.74992	24.0712	-2.74992	554	193	3	135.767	425	9	425	9	8587	11477	15198	18639	21848	21795	19724	18326	16339	12642	9147	7623	-4.413	-1.4885	4.836	13.3212	18.9895	23.343	25.0977	23.782	18.9643	12.3167	3.8325	-2.34675
10	Blue	116.101	39.9398	209	11.3523	11.6025	28.9368	1090.56	29.8487	-10.2472	40.096	24.0712	-2.74992	24.0712	-2.74992	554	193	3	135.767	425	9	425	9	8587	11477	15198	18639	21848	21795	19724	18326	16339	12642	9147	7623	-4.413	-1.4885	4.836	13.3212	18.9895	23.343	25.0977	23.782	18.9643	12.3167	3.8325	-2.34675
11	Blue	116.101	39.9398	209	11.3523	11.6025	28.9368	1090.56	29.8487	-10.2472	40.096	24.0712	-2.74992	24.0712	-2.74992	554	193	3	135.767	425	9	425	9	8587	11477	15198	18639	21848	21795	19724	18326	16339	12642	9147	7623	-4.413	-1.4885	4.836	13.3212	18.9895	23.343	25.0977	23.782	18.9643	12.3167	3.8325	-2.34675
12	Blue	116.101	39.9398	209	11.3523	11.6025	28.9368	1090.56	29.8487	-10.2472	40.096	24.0712	-2.74992	24.0712	-2.74992	554	193	3	135.767	425	9	425	9	8587	11477	15198	18639	21848	21795	19724	18326	16339	12642	9147	7623	-4.413	-1.4885	4.836	13.3212	18.9895	23.343	25.0977	23.782	18.9643	12.3167	3.8325	-2.34675
13	Blue	116.22	39.9522	106	12.2877	11.4917	28.4391	1106.23	31.093	-9.31525	40.4082	25.2039	-1.99454	25.2039	-1.99454	566	197	3	134.65	430	11	430	11	8268	11189	14975	18573	21729	21539	19325	18086	16163	12416	8989	7363	-3.7805	-0.6615	5.7655	14.2922	19.98	24.4265	26.245	24.9447	20.065	13.166	4.5545	-1.54275
14	Blue	116.22	39.9522	106	12.2877	11.4917	28.4391	1106.23	31.093	-9.31525	40.4082	25.2039	-1.99454	25.2039	-1.99454	566	197	3	134.65	430	11	430	11	8268	11189	14975	18573	21729	21539	19325	18086	16163	12416	8989	7363	-3.7805	-0.6615	5.7655	14.2922	19.98	24.4265	26.245	24.9447	20.065	13.166	4.5545	-1.54275
15	Blue	116.328	39.9737	56	12.2877	11.4917	28.4391	1106.23	31.093	-9.31525	40.4082	25.2039	-1.99454	25.2039	-1.99454	566	197	3	134.65	430	11	430	11	8268	11189	14975	18573	21729	21539	19325	18086	16163	12416	8989	7363	-3.7805	-0.6615	5.7655	14.2922	19.98	24.4265	26.245	24.9447	20.065	13.166	4.5545	-1.54275
16	Blue	116.195	39.9962	106	12.2877	11.4917	28.4391	1106.23	31.093	-9.31525	40.4082	25.2039	-1.99454	25.2039	-1.99454	566	197	3	134.65	430	11	430	11	8268	11189	14975	18573	21729	21539	19325	18086	16163	12416	8989	7363	-3.7805	-0.6615	5.7655	14.2922	19.98	24.4265	26.245	24.9447	20.065	13.166	4.5545	-1.54275
17	Blue	116.214	40.0132	102	11.9184	11.8813	28.9808	1113.65	30.7728	-10.2245	40.9972	24.8917	-2.49617	24.8917	-2.49617	535	183	3	132.82	404	9	404	9	8524	11431	15143	18646	21774	21671	19612	18352	16256	12506	9129	7552	-4.2565	-1.158	5.41675	14.0495	19.7577	24.1095	25.945	24.6215	19.6642	12.7837	4.16175	-2.06825
18	Blue	116.214	40.0132	102	11.9184	11.8813	28.9808	1113.65	30.7728	-10.2245	40.9972	24.8917	-2.49617	24.8917	-2.49617	535	183	3	132.82	404	9	404	9	8524	11431	15143	18646	21774	21671	19612	18352	16256	12506	9129	7552	-4.2565	-1.158	5.41675	14.0495	19.7577	24.1095	25.945	24.6215	19.6642	12.7837	4.16175	-2.06825
19	Blue	116.214	40.0132	102	11.9184	11.8813	28.9808	1113.65	30.7728	-10.2245	40.9972	24.8917	-2.49617	24.8917	-2.49617	535	183	3	132.82	404	9	404	9	8524	11431	15143	18646	21774	21671	19612	18352	16256	12506	9129	7552	-4.2565	-1.158	5.41675	14.0495	19.7577	24.1095	25.945	24.6215	19.6642	12.7837	4.16175	-2.06825
20	Blue	116.214	40.0132	102	11.9184	11.8813	28.9808	1113.65	30.7728	-10.2245	40.9972	24.8917	-2.49617	24.8917	-2.49617	535	183	3	132.82	404	9	404	9	8524	11431	15143	18646	21774	21671	19612	18352	16256	12506	9129	7552	-4.2565	-1.158	5.41675	14.0495	19.7577	24.1095	25.945	24.6215	19.6642	12.7837	4.16175	-2.06825
21	Blue	116.214	40.0132	102	11.9184	11.8813	28.9808	1113.65	30.7728	-10.2245	40.9972	24.8917	-2.49617	24.8917	-2.49617	535	183	3	132.82	404	9	404	9	8524	11431	15143	18646	21774	21671	19612	18352	16256	12506	9129	7552	-4.2565	-1.158	5.41675	14.0495	19.7577	24.1095	25.945	24.6215	19.6642	12.7837	4.16175	-2.06825
22	Blue	116.214	40.0132	102	11.9184	11.8813	28.9808	1113.65	30.7728	-10.2245	40.9972	24.8917	-2.49617	24.8917	-2.49617	535	183	3	132.82	404	9	404	9	8524	11431	15143	18646	21774	21671	19612	18352	16256	12506	9129	7552	-4.2565	-1.158	5.41675	14.0495	19.7577	24.1095	25.945	24.6215	19.6642	12.7837	4.16175	-2.06825
23	Blue	116.214	40.0132	102	11.9184	11.8813	28.9808	1113.65	30.7728	-10.2245	40.9972	24.8917	-2.49617	24.8917	-2.49617	535	183	3	132.82	404	9	404	9	8524	11431	15143	18646	21774	21671	19612	18352	16256	12506	9129	7552	-4.2565	-1.158	5.41675	14.0495	19.7577	24.1095	25.945	24.6215	19.6642	12.7837	4.16175	-2.06825
24	Blue	116.216	40.0076	102	11.9184	11.8813	28.9808	1113.65	30.7728	-10.2245	40.9972	24.8917	-2.49617	24.8917	-2.49617	535	183	3	132.82	404	9	404	9	8524	11431	15143	18646	21774	21671	19612	18352	16256	12506	9129	7552	-4.2565	-1.158	5.41675	14.0495	19.7577	24.1095	25.945	24.6215	19.6642	12.7837	4.16175	-2.06825
25	Blue	116.252	40.0103	50	11.9184	11.8813	28.9808	1113.65	30.7728	-10.2245	40.9972	24.8917	-2.49617	24.8917	-2.49617	535	183	3	132.82	404	9	404	9	8524	11431	15143	18646	21774	21671	19612	18352	16256	12506	9129	7552	-4.2565	-1.158	5.41675	14.0495	19.7577	24.1095	25.945	24.6215	19.6642	12.7837	4.16175	-2.06825
26	Blue	116.252	40.0103	50	11.9184	11.8813	28.9808	1113.65	30.7728	-10.2245	40.9972	24.8917	-2.49617	24.8917	-2.49617	535	183	3	132.82	404	9	404	9	8524	11431	15143	18646	21774	21671	19612	18352	16256	12506	9129	7552	-4.2565	-1.158	5.41675	14.0495	19.7577	24.1095	25.945	24.6215	19.6642	12.7837	4.16175	-2.06825
27	Blue	116.214	40.0132	102	11.9184	11.8813	28.9808	1113.65	30.7728	-10.2245	40.9972	24.8917	-2.49617	24.8917	-2.49617	535	183	3	132.82	404	9	404	9	8524	11431	15143	18646	21774	21671	19612	18352	16256	12506	9129	7552	-4.2565	-1.158	5.41675	14.0495	19.7577	24.1095	25.945	24.6215	19.6642	12.7837	4.16175	-2.06825
29	Blue	116.214	40.0132	102	11.9184	11.8813	28.9808	1113.65	30.7728	-10.2245	40.9972	24.8917	-2.49617	24.8917	-2.49617	535	183	3	132.82	404	9	404	9	8524	11431	15143	18646	21774	21671	19612	18352	16256	12506	9129	7552	-4.2565	-1.158	5.41675	14.0495	19.7577	24.1095	25.945	24.6215	19.6642	12.7837	4.16175	-2.06825
30	Blue	116.113	40.0586	168	10.7471	11.8658	29.1769	1102.09	29.4705	-11.198	40.6685	23.6036	-3.50758	23.6036	-3.50758	524	177	2	132.003	395	7	395	7	8747	11681	15305	18705	21871	21892	19844	18404	16401	12692	9267	7758	-5.14125	-2.261	4.17625	12.7402	18.5165	22.8403	24.661	23.3097	18.3757	11.7198	3.149	-3.12275
31	Blue	116.264	40.0553	50	11.9184	11.8813	28.9808	1113.65	30.7728	-10.2245	40.9972	24.8917	-2.49617	24.8917	-2.49617	535	183	3	132.82	404	9	404	9	8524	11431	15143	18646	21774	21671	19612	18352	16256	12506	9129	7552	-4.2565	-1.158	5.41675	14.0495	19.7577	24.1095	25.945	24.6215	19.6642	12.7837	4.16175	-2.06825
32	Blue	116.264	40.0553	50	11.9184	11.8813	28.9808	1113.65	30.7728	-10.2245	40.9972	24.8917	-2.49617	24.8917	-2.49617	535	183	3	132.82	404	9	404	9	8524	11431	15143	18646	21774	21671	19612	18352	16256	12506	9129	7552	-4.2565	-1.158	5.41675	14.0495	19.7577	24.1095	25.945	24.6215	19.6642	12.7837	4.16175	-2.06825
33	Blue	116.264	40.0553	50	11.9184	11.8813	28.9808	1113.65	30.7728	-10.2245	40.9972	24.8917	-2.49617	24.8917	-2.49617	535	183	3	132.82	404	9	404	9	8524	11431	15143	18646	21774	21671	19612	18352	16256	12506	9129	7552	-4.2565	-1.158	5.41675	14.0495	19.7577	24.1095	25.945	24.6215	19.6642	12.7837	4.16175	-2.06825
34	Blue	116.264	40.0553	50	11.9184	11.8813	28.9808	1113.65	30.7728	-10.2245	40.9972	24.8917	-2.49617	24.8917	-2.49617	535	183	3	132.82	404	9	404	9	8524	11431	15143	18646	21774	21671	19612	18352	16256	12506	9129	7552	-4.2565	-1.158	5.41675	14.0495	19.7577	24.1095	25.945	24.6215	19.6642	12.7837	4.16175	-2.06825
35	Blue	116.128	40.0711	168	10.7471	11.8658	29.1769	1102.09	29.4705	-11.198	40.6685	23.6036	-3.50758	23.6036	-3.50758	524	177	2	132.003	395	7	395	7	8747	11681	15305	18705	21871	21892	19844	18404	16401	12692	9267	7758	-5.14125	-2.261	4.17625	12.7402	18.5165	22.8403	24.661	23.3097	18.3757	11.7198	3.149	-3.12275
36	Blue	116.128	40.0711	168	10.7471	11.8658	29.1769	1102.09	29.4705	-11.198	40.6685	23.6036	-3.50758	23.6036	-3.50758	524	177	2	132.003	395	7	395	7	8747	11681	15305	18705	21871	21892	19844	18404	16401	12692	9267	7758	-5.14125	-2.261	4.17625	12.7402	18.5165	22.8403	24.661	23.3097	18.3757	11.7198	3.149	-3.12275
37	Blue	116.638	40.297	50	11.405	12.2254	29.1877	1130.53	30.3533	-11.5323	41.8855	24.5208	-3.31529	24.5208	-3.31529	519	184	3	134.376	392	9	392	9	8613	11617	15260	18753	21792	21779	19722	18495	16295	12520	9200	7658	-5.26775	-1.8025	4.96325	13.5972	19.3272	23.7375	25.5785	24.2453	19.2337	12.4628	3.65075	-2.87575
38	Blue	116.638	40.297	50	11.405	12.2254	29.1877	1130.53	30.3533	-11.5323	41.8855	24.5208	-3.31529	24.5208	-3.31529	519	184	3	134.376	392	9	392	9	8613	11617	15260	18753	21792	21779	19722	18495	16295	12520	9200	7658	-5.26775	-1.8025	4.96325	13.5972	19.3272	23.7375	25.5785	24.2453	19.2337	12.4628	3.65075	-2.87575
39	Blue	116.638	40.297	50	11.405	12.2254	29.1877	1130.53	30.3533	-11.5323	41.8855	24.5208	-3.31529	24.5208	-3.31529	519	184	3	134.376	392	9	392	9	8613	11617	15260	18753	21792	21779	19722	18495	16295	12520	9200	7658	-5.26775	-1.8025	4.96325	13.5972	19.3272	23.7375	25.5785	24.2453	19.2337	12.4628	3.65075	-2.87575
40	Blue	116.638	40.297	50	11.405	12.2254	29.1877	1130.53	30.3533	-11.5323	41.8855	24.5208	-3.31529	24.5208	-3.31529	519	184	3	134.376	392	9	392	9	8613	11617	15260	18753	21792	21779	19722	18495	16295	12520	9200	7658	-5.26775	-1.8025	4.96325	13.5972	19.3272	23.7375	25.5785	24.2453	19.2337	12.4628	3.65075	-2.87575
41	Blue	116.638	40.297	50	11.405	12.2254	29.1877	1130.53	30.3533	-11.5323	41.8855	24.5208	-3.31529	24.5208	-3.31529	519	184	3	134.376	392	9	392	9	8613	11617	15260	18753	21792	21779	19722	18495	16295	12520	9200	7658	-5.26775	-1.8025	4.96325	13.5972	19.3272	23.7375	25.5785	24.2453	19.2337	12.4628	3.65075	-2.87575
42	Blue	116.638	40.297	50	11.405	12.2254	29.1877	1130.53	30.3533	-11.5323	41.8855	24.5208	-3.31529	24.5208	-3.31529	519	184	3	134.376	392	9	392	9	8613	11617	15260	18753	21792	21779	19722	18495	16295	12520	9200	7658	-5.26775	-1.8025	4.96325	13.5972	19.3272	23.7375	25.5785	24.2453	19.2337	12.4628	3.65075	-2.87575
43	Blue	116.638	40.297	50	11.405	12.2254	29.1877	1130.53	30.3533	-11.5323	41.8855	24.5208	-3.31529	24.5208	-3.31529	519	184	3	134.376	392	9	392	9	8613	11617	15260	18753	21792	21779	19722	18495	16295	12520	9200	7658	-5.26775	-1.8025	4.96325	13.5972	19.3272	23.7375	25.5785	24.2453	19.2337	12.4628	3.65075	-2.87575
44	Blue	116.638	40.297	50	11.405	12.2254	29.1877	1130.53	30.3533	-11.5323	41.8855	24.5208	-3.31529	24.5208	-3.31529	519	184	3	134.376	392	9	392	9	8613	11617	15260	18753	21792	21779	19722	18495	16295	12520	9200	7658	-5.26775	-1.8025	4.96325	13.5972	19.3272	23.7375	25.5785	24.2453	19.2337	12.4628	3.65075	-2.87575
45	Blue	116.638	40.297	50	11.405	12.2254	29.1877	1130.53	30.3533	-11.5323	41.8855	24.5208	-3.31529	24.5208	-3.31529	519	184	3	134.376	392	9	392	9	8613	11617	15260	18753	21792	21779	19722	18495	16295	12520	9200	7658	-5.26775	-1.8025	4.96325	13.5972	19.3272	23.7375	25.5785	24.2453	19.2337	12.4628	3.65075	-2.87575
46	Blue	116.638	40.297	50	11.405	12.2254	29.1877	1130.53	30.3533	-11.5323	41.8855	24.5208	-3.31529	24.5208	-3.31529	519	184	3	134.376	392	9	392	9	8613	11617	15260	18753	21792	21779	19722	18495	16295	12520	9200	7658	-5.26775	-1.8025	4.96325	13.5972	19.3272	23.7375	25.5785	24.2453	19.2337	12.4628	3.65075	-2.87575
48	Blue	116.638	40.297	50	11.405	12.2254	29.1877	1130.53	30.3533	-11.5323	41.8855	24.5208	-3.31529	24.5208	-3.31529	519	184	3	134.376	392	9	392	9	8613	11617	15260	18753	21792	21779	19722	18495	16295	12520	9200	7658	-5.26775	-1.8025	4.96325	13.5972	19.3272	23.7375	25.5785	24.2453	19.2337	12.4628	3.65075	-2.87575
49	Blue	116.638	40.297	50	11.405	12.2254	29.1877	1130.53	30.3533	-11.5323	41.8855	24.5208	-3.31529	24.5208	-3.31529	519	184	3	134.376	392	9	392	9	8613	11617	15260	18753	21792	21779	19722	18495	16295	12520	9200	7658	-5.26775	-1.8025	4.96325	13.5972	19.3272	23.7375	25.5785	24.2453	19.2337	12.4628	3.65075	-2.87575
50	Blue	116.638	40.297	50	11.405	12.2254	29.1877	1130.53	30.3533	-11.5323	41.8855	24.5208	-3.31529	24.5208	-3.31529	519	184	3	134.376	392	9	392	9	8613	11617	15260	18753	21792	21779	19722	18495	16295	12520	9200	7658	-5.26775	-1.8025	4.96325	13.5972	19.3272	23.7375	25.5785	24.2453	19.2337	12.4628	3.65075	-2.87575
51	Blue	116.05	40.3309	510	10.4972	11.7819	28.8879	1110.07	29.3433	-11.4417	40.785	23.4438	-3.87354	23.4438	-3.87354	502	166	2	129.156	373	7	373	7	8700	11654	15329	18749	21903	22014	19895	18483	16439	12695	9231	7673	-5.50425	-2.627	3.84225	12.46	18.288	22.66	24.513	23.1565	18.197	11.562	2.904	-3.4885
52	Blue	116.05	40.3309	510	10.4972	11.7819	28.8879	1110.07	29.3433	-11.4417	40.785	23.4438	-3.87354	23.4438	-3.87354	502	166	2	129.156	373	7	373	7	8700	11654	15329	18749	21903	22014	19895	18483	16439	12695	9231	7673	-5.50425	-2.627	3.84225	12.46	18.288	22.66	24.513	23.1565	18.197	11.562	2.904	-3.4885
53	Blue	116.05	40.3309	510	10.4972	11.7819	28.8879	1110.07	29.3433	-11.4417	40.785	23.4438	-3.87354	23.4438	-3.87354	502	166	2	129.156	373	7	373	7	8700	11654	15329	18749	21903	22014	19895	18483	16439	12695	9231	7673	-5.50425	-2.627	3.84225	12.46	18.288	22.66	24.513	23.1565	18.197	11.562	2.904	-3.4885
54	Blue	116.05	40.3309	510	10.4972	11.7819	28.8879	1110.07	29.3433	-11.4417	40.785	23.4438	-3.87354	23.4438	-3.87354	502	166	2	129.156	373	7	373	7	8700	11654	15329	18749	21903	22014	19895	18483	16439	12695	9231	7673	-5.50425	-2.627	3.84225	12.46	18.288	22.66	24.513	23.1565	18.197	11.562	2.904	-3.4885
55	Blue	116.614	40.6375	448	7.98253	11.9447	28.3569	1144.82	27.4445	-14.6783	42.1227	21.3492	-6.85517	21.3492	-6.85517	502	159	2	124.093	363	7	363	7	8992	12048	15671	18974	21958	22322	20176	18673	16580	12721	9405	7864	-8.571	-5.559	1.11425	9.876	15.9648	20.4188	22.5422	21.0882	15.8387	9.2855	0.22875	-6.43725
56	Blue	116.614	40.6375	448	7.98253	11.9447	28.3569	1144.82	27.4445	-14.6783	42.1227	21.3492	-6.85517	21.3492	-6.85517	502	159	2	124.093	363	7	363	7	8992	12048	15671	18974	21958	22322	20176	18673	16580	12721	9405	7864	-8.571	-5.559	1.11425	9.876	15.9648	20.4188	22.5422	21.0882	15.8387	9.2855	0.22875	-6.43725
69	Blue	117.65	27.5466	461	15.406	8.04185	28.762	720.351	29.0282	1.06825	27.96	18.9608	7.84629	23.8263	6.15846	1938	340	49	59.8254	911	186	648	240	9560	10183	11877	14417	15989	16924	21843	20333	17298	13845	11087	9489	5.0815	6.53025	10.2305	15.4342	19.2547	22.1922	24.9018	24.3885	21.502	16.904	11.5925	6.86475
73	Blue	117.673	27.6071	835	16.1527	8.20871	29.1019	723.546	29.9487	1.742	28.2067	19.6998	8.53667	24.5977	6.86071	1884	337	48	61.3262	900	182	624	236	9582	10264	11917	14477	16044	16999	21999	20487	17494	13905	11098	9512	5.78	7.29925	10.9567	16.1567	20.004	22.9395	25.6742	25.1775	22.325	17.6835	12.3263	7.499
74	Blue	117.673	27.6071	835	16.1527	8.20871	29.1019	723.546	29.9487	1.742	28.2067	19.6998	8.53667	24.5977	6.86071	1884	337	48	61.3262	900	182	624	236	9582	10264	11917	14477	16044	16999	21999	20487	17494	13905	11098	9512	5.78	7.29925	10.9567	16.1567	20.004	22.9395	25.6742	25.1775	22.325	17.6835	12.3263	7.499
84	Blue	117.931	27.6412	271	17.9897	9.11812	30.8498	741.757	32.5015	2.945	29.5565	21.5647	14.2253	26.6149	8.46704	1763	329	45	65.1656	874	172	572	227	9737	10479	12056	14622	16165	17148	22323	20906	17863	14135	11210	9673	7.315	9.124	12.6525	17.9233	21.8935	24.8732	27.7155	27.252	24.4445	19.6268	14.092	8.96
102	Blue	117.857	27.6472	318	17.9897	9.11812	30.8498	741.757	32.5015	2.945	29.5565	21.5647	14.2253	26.6149	8.46704	1763	329	45	65.1656	874	172	572	227	9737	10479	12056	14622	16165	17148	22323	20906	17863	14135	11210	9673	7.315	9.124	12.6525	17.9233	21.8935	24.8732	27.7155	27.252	24.4445	19.6268	14.092	8.96
104	Blue	117.857	27.6472	318	17.9897	9.11812	30.8498	741.757	32.5015	2.945	29.5565	21.5647	14.2253	26.6149	8.46704	1763	329	45	65.1656	874	172	572	227	9737	10479	12056	14622	16165	17148	22323	20906	17863	14135	11210	9673	7.315	9.124	12.6525	17.9233	21.8935	24.8732	27.7155	27.252	24.4445	19.6268	14.092	8.96
107	Blue	117.857	27.6472	318	17.9897	9.11812	30.8498	741.757	32.5015	2.945	29.5565	21.5647	14.2253	26.6149	8.46704	1763	329	45	65.1656	874	172	572	227	9737	10479	12056	14622	16165	17148	22323	20906	17863	14135	11210	9673	7.315	9.124	12.6525	17.9233	21.8935	24.8732	27.7155	27.252	24.4445	19.6268	14.092	8.96
112	Blue	117.857	27.6472	318	17.9897	9.11812	30.8498	741.757	32.5015	2.945	29.5565	21.5647	14.2253	26.6149	8.46704	1763	329	45	65.1656	874	172	572	227	9737	10479	12056	14622	16165	17148	22323	20906	17863	14135	11210	9673	7.315	9.124	12.6525	17.9233	21.8935	24.8732	27.7155	27.252	24.4445	19.6268	14.092	8.96
115	Blue	117.857	27.6472	318	17.9897	9.11812	30.8498	741.757	32.5015	2.945	29.5565	21.5647	14.2253	26.6149	8.46704	1763	329	45	65.1656	874	172	572	227	9737	10479	12056	14622	16165	17148	22323	20906	17863	14135	11210	9673	7.315	9.124	12.6525	17.9233	21.8935	24.8732	27.7155	27.252	24.4445	19.6268	14.092	8.96
140	Blue	117.716	27.7303	975	13.8479	7.51338	27.6133	710.105	27.0298	-0.1795	27.2093	17.3462	6.44588	22.1882	4.75692	2032	347	49	57.7095	924	187	698	239	9485	10174	11891	14387	15981	16832	21414	20007	17013	13694	10971	9371	3.7545	4.9735	8.754	13.8495	17.6478	20.5387	23.293	22.7358	19.7903	15.249	10.038	5.5475
145	Blue	117.672	27.7264	975	13.8479	7.51338	27.6133	710.105	27.0298	-0.1795	27.2093	17.3462	6.44588	22.1882	4.75692	2032	347	49	57.7095	924	187	698	239	9485	10174	11891	14387	15981	16832	21414	20007	17013	13694	10971	9371	3.7545	4.9735	8.754	13.8495	17.6478	20.5387	23.293	22.7358	19.7903	15.249	10.038	5.5475
146	Blue	117.716	27.7303	975	13.8479	7.51338	27.6133	710.105	27.0298	-0.1795	27.2093	17.3462	6.44588	22.1882	4.75692	2032	347	49	57.7095	924	187	698	239	9485	10174	11891	14387	15981	16832	21414	20007	17013	13694	10971	9371	3.7545	4.9735	8.754	13.8495	17.6478	20.5387	23.293	22.7358	19.7903	15.249	10.038	5.5475
147	Blue	117.672	27.7264	975	13.8479	7.51338	27.6133	710.105	27.0298	-0.1795	27.2093	17.3462	6.44588	22.1882	4.75692	2032	347	49	57.7095	924	187	698	239	9485	10174	11891	14387	15981	16832	21414	20007	17013	13694	10971	9371	3.7545	4.9735	8.754	13.8495	17.6478	20.5387	23.293	22.7358	19.7903	15.249	10.038	5.5475
157	Blue	117.688	27.7537	1390	13.8479	7.51338	27.6133	710.105	27.0298	-0.1795	27.2093	17.3462	6.44588	22.1882	4.75692	2032	347	49	57.7095	924	187	698	239	9485	10174	11891	14387	15981	16832	21414	20007	17013	13694	10971	9371	3.7545	4.9735	8.754	13.8495	17.6478	20.5387	23.293	22.7358	19.7903	15.249	10.038	5.5475
159	Blue	117.688	27.7537	1390	13.8479	7.51338	27.6133	710.105	27.0298	-0.1795	27.2093	17.3462	6.44588	22.1882	4.75692	2032	347	49	57.7095	924	187	698	239	9485	10174	11891	14387	15981	16832	21414	20007	17013	13694	10971	9371	3.7545	4.9735	8.754	13.8495	17.6478	20.5387	23.293	22.7358	19.7903	15.249	10.038	5.5475
161	Blue	117.688	27.7537	1390	13.8479	7.51338	27.6133	710.105	27.0298	-0.1795	27.2093	17.3462	6.44588	22.1882	4.75692	2032	347	49	57.7095	924	187	698	239	9485	10174	11891	14387	15981	16832	21414	20007	17013	13694	10971	9371	3.7545	4.9735	8.754	13.8495	17.6478	20.5387	23.293	22.7358	19.7903	15.249	10.038	5.5475
169	Blue	117.688	27.7537	1390	13.8479	7.51338	27.6133	710.105	27.0298	-0.1795	27.2093	17.3462	6.44588	22.1882	4.75692	2032	347	49	57.7095	924	187	698	239	9485	10174	11891	14387	15981	16832	21414	20007	17013	13694	10971	9371	3.7545	4.9735	8.754	13.8495	17.6478	20.5387	23.293	22.7358	19.7903	15.249	10.038	5.5475
170	Blue	117.688	27.7537	1390	13.8479	7.51338	27.6133	710.105	27.0298	-0.1795	27.2093	17.3462	6.44588	22.1882	4.75692	2032	347	49	57.7095	924	187	698	239	9485	10174	11891	14387	15981	16832	21414	20007	17013	13694	10971	9371	3.7545	4.9735	8.754	13.8495	17.6478	20.5387	23.293	22.7358	19.7903	15.249	10.038	5.5475
172	Blue	117.688	27.7537	1390	13.8479	7.51338	27.6133	710.105	27.0298	-0.1795	27.2093	17.3462	6.44588	22.1882	4.75692	2032	347	49	57.7095	924	187	698	239	9485	10174	11891	14387	15981	16832	21414	20007	17013	13694	10971	9371	3.7545	4.9735	8.754	13.8495	17.6478	20.5387	23.293	22.7358	19.7903	15.249	10.038	5.5475
175	Blue	118.038	27.7567	385	17.3869	8.87038	30.4426	736.795	31.6408	2.50275	29.138	20.9237	9.61746	25.9773	7.95175	1786	335	44	64.6079	879	171	588	225	9732	10484	12096	14637	16187	17116	22134	20827	17674	14033	11190	9629	6.79875	8.534	12.0075	17.3057	21.2502	24.2208	27.0905	26.6243	23.7582	19.007	13.5323	8.52225
189	Blue	118.038	27.7567	385	17.3869	8.87038	30.4426	736.795	31.6408	2.50275	29.138	20.9237	9.61746	25.9773	7.95175	1786	335	44	64.6079	879	171	588	225	9732	10484	12096	14637	16187	17116	22134	20827	17674	14033	11190	9629	6.79875	8.534	12.0075	17.3057	21.2502	24.2208	27.0905	26.6243	23.7582	19.007	13.5323	8.52225
196	Blue	117.724	27.82	1390	13.8479	7.51338	27.6133	710.105	27.0298	-0.1795	27.2093	17.3462	6.44588	22.1882	4.75692	2032	347	49	57.7095	924	187	698	239	9485	10174	11891	14387	15981	16832	21414	20007	17013	13694	10971	9371	3.7545	4.9735	8.754	13.8495	17.6478	20.5387	23.293	22.7358	19.7903	15.249	10.038	5.5475
197	Blue	117.724	27.82	1390	13.8479	7.51338	27.6133	710.105	27.0298	-0.1795	27.2093	17.3462	6.44588	22.1882	4.75692	2032	347	49	57.7095	924	187	698	239	9485	10174	11891	14387	15981	16832	21414	20007	17013	13694	10971	9371	3.7545	4.9735	8.754	13.8495	17.6478	20.5387	23.293	22.7358	19.7903	15.249	10.038	5.5475
206	Blue	105.105	32.7347	1269	12.3126	7.99467	28.2942	738.202	26.2248	-2.03075	28.2555	20.2491	2.85046	21.2148	2.85046	729	155	3	87.8414	405	13	384	13	7673	9188	11721	14663	16732	17777	17832	16960	12186	9463	7929	6945	1.7535	3.72475	7.78825	13.2183	17.0675	20.0705	21.9915	21.5793	17.1742	12.6193	7.6795	3.071
207	Blue	105.117	32.7353	1269	12.3126	7.99467	28.2942	738.202	26.2248	-2.03075	28.2555	20.2491	2.85046	21.2148	2.85046	729	155	3	87.8414	405	13	384	13	7673	9188	11721	14663	16732	17777	17832	16960	12186	9463	7929	6945	1.7535	3.72475	7.78825	13.2183	17.0675	20.0705	21.9915	21.5793	17.1742	12.6193	7.6795	3.071
209	Blue	105.117	32.7353	1269	12.3126	7.99467	28.2942	738.202	26.2248	-2.03075	28.2555	20.2491	2.85046	21.2148	2.85046	729	155	3	87.8414	405	13	384	13	7673	9188	11721	14663	16732	17777	17832	16960	12186	9463	7929	6945	1.7535	3.72475	7.78825	13.2183	17.0675	20.0705	21.9915	21.5793	17.1742	12.6193	7.6795	3.071
212	Blue	105.117	32.7353	1269	12.3126	7.99467	28.2942	738.202	26.2248	-2.03075	28.2555	20.2491	2.85046	21.2148	2.85046	729	155	3	87.8414	405	13	384	13	7673	9188	11721	14663	16732	17777	17832	16960	12186	9463	7929	6945	1.7535	3.72475	7.78825	13.2183	17.0675	20.0705	21.9915	21.5793	17.1742	12.6193	7.6795	3.071
216	Blue	104.828	32.7965	1708	9.07699	8.41281	29.276	729.274	22.9233	-5.813	28.7362	16.9785	-0.34925	17.8124	-0.34925	731	139	4	81.13	374	17	360	17	7637	9218	11791	14695	16700	17540	17428	16574	12165	9419	8060	7019	-1.51575	0.46675	4.7605	9.93675	13.6363	16.561	18.612	18.2645	14.0588	9.51525	4.625	0.00425
218	Blue	104.622	33.4382	2116	6.94679	9.49467	30.7983	754.983	21.521	-9.3075	30.8285	15.0896	-2.84717	15.9249	-2.84717	662	118	3	79.4299	327	14	316	14	8292	10136	12479	15307	17401	18243	17961	17010	12787	10122	8676	7685	-4.174	-1.803	2.598	7.878	11.6755	14.6685	16.7698	16.335	12.1685	7.5905	2.22525	-2.56725
219	Blue	104.622	33.4382	2116	6.94679	9.49467	30.7983	754.983	21.521	-9.3075	30.8285	15.0896	-2.84717	15.9249	-2.84717	662	118	3	79.4299	327	14	316	14	8292	10136	12479	15307	17401	18243	17961	17010	12787	10122	8676	7685	-4.174	-1.803	2.598	7.878	11.6755	14.6685	16.7698	16.335	12.1685	7.5905	2.22525	-2.56725
220	Blue	104.622	33.4382	2116	6.94679	9.49467	30.7983	754.983	21.521	-9.3075	30.8285	15.0896	-2.84717	15.9249	-2.84717	662	118	3	79.4299	327	14	316	14	8292	10136	12479	15307	17401	18243	17961	17010	12787	10122	8676	7685	-4.174	-1.803	2.598	7.878	11.6755	14.6685	16.7698	16.335	12.1685	7.5905	2.22525	-2.56725
221	Blue	104.622	33.4382	2116	6.94679	9.49467	30.7983	754.983	21.521	-9.3075	30.8285	15.0896	-2.84717	15.9249	-2.84717	662	118	3	79.4299	327	14	316	14	8292	10136	12479	15307	17401	18243	17961	17010	12787	10122	8676	7685	-4.174	-1.803	2.598	7.878	11.6755	14.6685	16.7698	16.335	12.1685	7.5905	2.22525	-2.56725
222	Blue	104.622	33.4382	2116	6.94679	9.49467	30.7983	754.983	21.521	-9.3075	30.8285	15.0896	-2.84717	15.9249	-2.84717	662	118	3	79.4299	327	14	316	14	8292	10136	12479	15307	17401	18243	17961	17010	12787	10122	8676	7685	-4.174	-1.803	2.598	7.878	11.6755	14.6685	16.7698	16.335	12.1685	7.5905	2.22525	-2.56725
223	Blue	104.622	33.4382	2116	6.94679	9.49467	30.7983	754.983	21.521	-9.3075	30.8285	15.0896	-2.84717	15.9249	-2.84717	662	118	3	79.4299	327	14	316	14	8292	10136	12479	15307	17401	18243	17961	17010	12787	10122	8676	7685	-4.174	-1.803	2.598	7.878	11.6755	14.6685	16.7698	16.335	12.1685	7.5905	2.22525	-2.56725
224	Blue	104.622	33.4382	2116	6.94679	9.49467	30.7983	754.983	21.521	-9.3075	30.8285	15.0896	-2.84717	15.9249	-2.84717	662	118	3	79.4299	327	14	316	14	8292	10136	12479	15307	17401	18243	17961	17010	12787	10122	8676	7685	-4.174	-1.803	2.598	7.878	11.6755	14.6685	16.7698	16.335	12.1685	7.5905	2.22525	-2.56725
225	Blue	104.622	33.4382	2116	6.94679	9.49467	30.7983	754.983	21.521	-9.3075	30.8285	15.0896	-2.84717	15.9249	-2.84717	662	118	3	79.4299	327	14	316	14	8292	10136	12479	15307	17401	18243	17961	17010	12787	10122	8676	7685	-4.174	-1.803	2.598	7.878	11.6755	14.6685	16.7698	16.335	12.1685	7.5905	2.22525	-2.56725
226	Blue	104.622	33.4382	2116	6.94679	9.49467	30.7983	754.983	21.521	-9.3075	30.8285	15.0896	-2.84717	15.9249	-2.84717	662	118	3	79.4299	327	14	316	14	8292	10136	12479	15307	17401	18243	17961	17010	12787	10122	8676	7685	-4.174	-1.803	2.598	7.878	11.6755	14.6685	16.7698	16.335	12.1685	7.5905	2.22525	-2.56725
227	Blue	104.622	33.4382	2116	6.94679	9.49467	30.7983	754.983	21.521	-9.3075	30.8285	15.0896	-2.84717	15.9249	-2.84717	662	118	3	79.4299	327	14	316	14	8292	10136	12479	15307	17401	18243	17961	17010	12787	10122	8676	7685	-4.174	-1.803	2.598	7.878	11.6755	14.6685	16.7698	16.335	12.1685	7.5905	2.22525	-2.56725
228	Blue	104.622	33.4382	2116	6.94679	9.49467	30.7983	754.983	21.521	-9.3075	30.8285	15.0896	-2.84717	15.9249	-2.84717	662	118	3	79.4299	327	14	316	14	8292	10136	12479	15307	17401	18243	17961	17010	12787	10122	8676	7685	-4.174	-1.803	2.598	7.878	11.6755	14.6685	16.7698	16.335	12.1685	7.5905	2.22525	-2.56725
229	Blue	104.622	33.4382	2116	6.94679	9.49467	30.7983	754.983	21.521	-9.3075	30.8285	15.0896	-2.84717	15.9249	-2.84717	662	118	3	79.4299	327	14	316	14	8292	10136	12479	15307	17401	18243	17961	17010	12787	10122	8676	7685	-4.174	-1.803	2.598	7.878	11.6755	14.6685	16.7698	16.335	12.1685	7.5905	2.22525	-2.56725
230	Blue	104.622	33.4382	2116	6.94679	9.49467	30.7983	754.983	21.521	-9.3075	30.8285	15.0896	-2.84717	15.9249	-2.84717	662	118	3	79.4299	327	14	316	14	8292	10136	12479	15307	17401	18243	17961	17010	12787	10122	8676	7685	-4.174	-1.803	2.598	7.878	11.6755	14.6685	16.7698	16.335	12.1685	7.5905	2.22525	-2.56725
231	Blue	104.622	33.4382	2116	6.94679	9.49467	30.7983	754.983	21.521	-9.3075	30.8285	15.0896	-2.84717	15.9249	-2.84717	662	118	3	79.4299	327	14	316	14	8292	10136	12479	15307	17401	18243	17961	17010	12787	10122	8676	7685	-4.174	-1.803	2.598	7.878	11.6755	14.6685	16.7698	16.335	12.1685	7.5905	2.22525	-2.56725
232	Blue	104.622	33.4382	2116	6.94679	9.49467	30.7983	754.983	21.521	-9.3075	30.8285	15.0896	-2.84717	15.9249	-2.84717	662	118	3	79.4299	327	14	316	14	8292	10136	12479	15307	17401	18243	17961	17010	12787	10122	8676	7685	-4.174	-1.803	2.598	7.878	11.6755	14.6685	16.7698	16.335	12.1685	7.5905	2.22525	-2.56725
233	Blue	104.622	33.4382	2116	6.94679	9.49467	30.7983	754.983	21.521	-9.3075	30.8285	15.0896	-2.84717	15.9249	-2.84717	662	118	3	79.4299	327	14	316	14	8292	10136	12479	15307	17401	18243	17961	17010	12787	10122	8676	7685	-4.174	-1.803	2.598	7.878	11.6755	14.6685	16.7698	16.335	12.1685	7.5905	2.22525	-2.56725
234	Blue	104.622	33.4382	2116	6.94679	9.49467	30.7983	754.983	21.521	-9.3075	30.8285	15.0896	-2.84717	15.9249	-2.84717	662	118	3	79.4299	327	14	316	14	8292	10136	12479	15307	17401	18243	17961	17010	12787	10122	8676	7685	-4.174	-1.803	2.598	7.878	11.6755	14.6685	16.7698	16.335	12.1685	7.5905	2.22525	-2.56725
235	Blue	104.622	33.4382	2116	6.94679	9.49467	30.7983	754.983	21.521	-9.3075	30.8285	15.0896	-2.84717	15.9249	-2.84717	662	118	3	79.4299	327	14	316	14	8292	10136	12479	15307	17401	18243	17961	17010	12787	10122	8676	7685	-4.174	-1.803	2.598	7.878	11.6755	14.6685	16.7698	16.335	12.1685	7.5905	2.22525	-2.56725
236	Blue	104.622	33.4382	2116	6.94679	9.49467	30.7983	754.983	21.521	-9.3075	30.8285	15.0896	-2.84717	15.9249	-2.84717	662	118	3	79.4299	327	14	316	14	8292	10136	12479	15307	17401	18243	17961	17010	12787	10122	8676	7685	-4.174	-1.803	2.598	7.878	11.6755	14.6685	16.7698	16.335	12.1685	7.5905	2.22525	-2.56725
237	Blue	104.622	33.4382	2116	6.94679	9.49467	30.7983	754.983	21.521	-9.3075	30.8285	15.0896	-2.84717	15.9249	-2.84717	662	118	3	79.4299	327	14	316	14	8292	10136	12479	15307	17401	18243	17961	17010	12787	10122	8676	7685	-4.174	-1.803	2.598	7.878	11.6755	14.6685	16.7698	16.335	12.1685	7.5905	2.22525	-2.56725
238	Blue	104.622	33.4382	2116	6.94679	9.49467	30.7983	754.983	21.521	-9.3075	30.8285	15.0896	-2.84717	15.9249	-2.84717	662	118	3	79.4299	327	14	316	14	8292	10136	12479	15307	17401	18243	17961	17010	12787	10122	8676	7685	-4.174	-1.803	2.598	7.878	11.6755	14.6685	16.7698	16.335	12.1685	7.5905	2.22525	-2.56725
239	Blue	104.622	33.4382	2116	6.94679	9.49467	30.7983	754.983	21.521	-9.3075	30.8285	15.0896	-2.84717	15.9249	-2.84717	662	118	3	79.4299	327	14	316	14	8292	10136	12479	15307	17401	18243	17961	17010	12787	10122	8676	7685	-4.174	-1.803	2.598	7.878	11.6755	14.6685	16.7698	16.335	12.1685	7.5905	2.22525	-2.56725
240	Blue	104.622	33.4382	2116	6.94679	9.49467	30.7983	754.983	21.521	-9.3075	30.8285	15.0896	-2.84717	15.9249	-2.84717	662	118	3	79.4299	327	14	316	14	8292	10136	12479	15307	17401	18243	17961	17010	12787	10122	8676	7685	-4.174	-1.803	2.598	7.878	11.6755	14.6685	16.7698	16.335	12.1685	7.5905	2.22525	-2.56725
241	Blue	104.622	33.4382	2116	6.94679	9.49467	30.7983	754.983	21.521	-9.3075	30.8285	15.0896	-2.84717	15.9249	-2.84717	662	118	3	79.4299	327	14	316	14	8292	10136	12479	15307	17401	18243	17961	17010	12787	10122	8676	7685	-4.174	-1.803	2.598	7.878	11.6755	14.6685	16.7698	16.335	12.1685	7.5905	2.22525	-2.56725
242	Blue	104.622	33.4382	2116	6.94679	9.49467	30.7983	754.983	21.521	-9.3075	30.8285	15.0896	-2.84717	15.9249	-2.84717	662	118	3	79.4299	327	14	316	14	8292	10136	12479	15307	17401	18243	17961	17010	12787	10122	8676	7685	-4.174	-1.803	2.598	7.878	11.6755	14.6685	16.7698	16.335	12.1685	7.5905	2.22525	-2.56725
243	Blue	104.622	33.4382	2116	6.94679	9.49467	30.7983	754.983	21.521	-9.3075	30.8285	15.0896	-2.84717	15.9249	-2.84717	662	118	3	79.4299	327	14	316	14	8292	10136	12479	15307	17401	18243	17961	17010	12787	10122	8676	7685	-4.174	-1.803	2.598	7.878	11.6755	14.6685	16.7698	16.335	12.1685	7.5905	2.22525	-2.56725
244	Blue	104.622	33.4382	2116	6.94679	9.49467	30.7983	754.983	21.521	-9.3075	30.8285	15.0896	-2.84717	15.9249	-2.84717	662	118	3	79.4299	327	14	316	14	8292	10136	12479	15307	17401	18243	17961	17010	12787	10122	8676	7685	-4.174	-1.803	2.598	7.878	11.6755	14.6685	16.7698	16.335	12.1685	7.5905	2.22525	-2.56725
245	Blue	104.622	33.4382	2116	6.94679	9.49467	30.7983	754.983	21.521	-9.3075	30.8285	15.0896	-2.84717	15.9249	-2.84717	662	118	3	79.4299	327	14	316	14	8292	10136	12479	15307	17401	18243	17961	17010	12787	10122	8676	7685	-4.174	-1.803	2.598	7.878	11.6755	14.6685	16.7698	16.335	12.1685	7.5905	2.22525	-2.56725
246	Blue	104.622	33.4382	2116	6.94679	9.49467	30.7983	754.983	21.521	-9.3075	30.8285	15.0896	-2.84717	15.9249	-2.84717	662	118	3	79.4299	327	14	316	14	8292	10136	12479	15307	17401	18243	17961	17010	12787	10122	8676	7685	-4.174	-1.803	2.598	7.878	11.6755	14.6685	16.7698	16.335	12.1685	7.5905	2.22525	-2.56725
288	Blue	112.286	25.0533	318	17.4462	7.51521	27.5689	724.801	30.4508	3.191	27.2598	21.3598	9.92912	25.7747	8.07171	1562	268	43	58.028	725	150	521	186	9036	9094	10478	12837	14924	16122	20421	19773	17205	13838	11091	9570	6.769	8.2615	11.977	17.5667	21.7425	24.7655	26.5173	26.0415	23.5465	19.1443	13.8352	9.1875
289	Blue	112.286	25.0533	318	17.4462	7.51521	27.5689	724.801	30.4508	3.191	27.2598	21.3598	9.92912	25.7747	8.07171	1562	268	43	58.028	725	150	521	186	9036	9094	10478	12837	14924	16122	20421	19773	17205	13838	11091	9570	6.769	8.2615	11.977	17.5667	21.7425	24.7655	26.5173	26.0415	23.5465	19.1443	13.8352	9.1875
290	Blue	112.286	25.0533	318	17.4462	7.51521	27.5689	724.801	30.4508	3.191	27.2598	21.3598	9.92912	25.7747	8.07171	1562	268	43	58.028	725	150	521	186	9036	9094	10478	12837	14924	16122	20421	19773	17205	13838	11091	9570	6.769	8.2615	11.977	17.5667	21.7425	24.7655	26.5173	26.0415	23.5465	19.1443	13.8352	9.1875
317	Blue	108.165	26.3616	1200	14.3946	7.63771	27.7462	738.402	27.8035	0.2765	27.527	21.569	4.96208	23.1085	4.96208	1227	205	28	61.5702	556	94	504	94	7518	8726	11390	14288	15207	16050	18765	18763	16015	11282	9063	7656	3.46725	5.19875	9.10975	14.3995	18.813	22.072	23.8218	23.4333	20.196	15.688	10.3092	6.22225
330	Blue	114.54	38.1213	74	13.4388	11.449	28.4813	1082.84	32.1485	-8.05	40.1985	26.107	-0.611542	26.107	-0.611542	492	143	4	116.638	333	15	333	15	9506	12175	15844	19253	22633	23377	20865	19203	17187	13544	9748	8612	-2.3525	0.8985	7.29375	15.1938	20.8442	25.814	26.921	25.584	21.0103	14.4595	5.97575	-0.3825
331	Blue	119.161	39.7154	62	10.5417	11.342	27.9374	1114.9	28.9067	-11.6912	40.598	23.542	-3.9045	23.542	-3.9045	616	198	3	125.712	441	12	441	12	9170	12141	16012	19585	22217	22882	20680	19163	17359	13380	9599	8123	-5.6485	-2.9535	3.486	11.6147	17.601	21.9522	24.667	24.0088	19.121	12.1803	3.5815	-3.1125
332	Blue	119.161	39.7154	62	10.5417	11.342	27.9374	1114.9	28.9067	-11.6912	40.598	23.542	-3.9045	23.542	-3.9045	616	198	3	125.712	441	12	441	12	9170	12141	16012	19585	22217	22882	20680	19163	17359	13380	9599	8123	-5.6485	-2.9535	3.486	11.6147	17.601	21.9522	24.667	24.0088	19.121	12.1803	3.5815	-3.1125
333	Blue	119.161	39.7154	62	10.5417	11.342	27.9374	1114.9	28.9067	-11.6912	40.598	23.542	-3.9045	23.542	-3.9045	616	198	3	125.712	441	12	441	12	9170	12141	16012	19585	22217	22882	20680	19163	17359	13380	9599	8123	-5.6485	-2.9535	3.486	11.6147	17.601	21.9522	24.667	24.0088	19.121	12.1803	3.5815	-3.1125
334	Blue	119.161	39.7154	62	10.5417	11.342	27.9374	1114.9	28.9067	-11.6912	40.598	23.542	-3.9045	23.542	-3.9045	616	198	3	125.712	441	12	441	12	9170	12141	16012	19585	22217	22882	20680	19163	17359	13380	9599	8123	-5.6485	-2.9535	3.486	11.6147	17.601	21.9522	24.667	24.0088	19.121	12.1803	3.5815	-3.1125
335	Blue	119.161	39.7154	62	10.5417	11.342	27.9374	1114.9	28.9067	-11.6912	40.598	23.542	-3.9045	23.542	-3.9045	616	198	3	125.712	441	12	441	12	9170	12141	16012	19585	22217	22882	20680	19163	17359	13380	9599	8123	-5.6485	-2.9535	3.486	11.6147	17.601	21.9522	24.667	24.0088	19.121	12.1803	3.5815	-3.1125
336	Blue	119.161	39.7154	62	10.5417	11.342	27.9374	1114.9	28.9067	-11.6912	40.598	23.542	-3.9045	23.542	-3.9045	616	198	3	125.712	441	12	441	12	9170	12141	16012	19585	22217	22882	20680	19163	17359	13380	9599	8123	-5.6485	-2.9535	3.486	11.6147	17.601	21.9522	24.667	24.0088	19.121	12.1803	3.5815	-3.1125
337	Blue	119.161	39.7154	62	10.5417	11.342	27.9374	1114.9	28.9067	-11.6912	40.598	23.542	-3.9045	23.542	-3.9045	616	198	3	125.712	441	12	441	12	9170	12141	16012	19585	22217	22882	20680	19163	17359	13380	9599	8123	-5.6485	-2.9535	3.486	11.6147	17.601	21.9522	24.667	24.0088	19.121	12.1803	3.5815	-3.1125
338	Blue	119.161	39.7154	62	10.5417	11.342	27.9374	1114.9	28.9067	-11.6912	40.598	23.542	-3.9045	23.542	-3.9045	616	198	3	125.712	441	12	441	12	9170	12141	16012	19585	22217	22882	20680	19163	17359	13380	9599	8123	-5.6485	-2.9535	3.486	11.6147	17.601	21.9522	24.667	24.0088	19.121	12.1803	3.5815	-3.1125
339	Blue	119.161	39.7154	62	10.5417	11.342	27.9374	1114.9	28.9067	-11.6912	40.598	23.542	-3.9045	23.542	-3.9045	616	198	3	125.712	441	12	441	12	9170	12141	16012	19585	22217	22882	20680	19163	17359	13380	9599	8123	-5.6485	-2.9535	3.486	11.6147	17.601	21.9522	24.667	24.0088	19.121	12.1803	3.5815	-3.1125
340	Blue	119.161	39.7154	62	10.5417	11.342	27.9374	1114.9	28.9067	-11.6912	40.598	23.542	-3.9045	23.542	-3.9045	616	198	3	125.712	441	12	441	12	9170	12141	16012	19585	22217	22882	20680	19163	17359	13380	9599	8123	-5.6485	-2.9535	3.486	11.6147	17.601	21.9522	24.667	24.0088	19.121	12.1803	3.5815	-3.1125
341	Blue	119.161	39.7154	62	10.5417	11.342	27.9374	1114.9	28.9067	-11.6912	40.598	23.542	-3.9045	23.542	-3.9045	616	198	3	125.712	441	12	441	12	9170	12141	16012	19585	22217	22882	20680	19163	17359	13380	9599	8123	-5.6485	-2.9535	3.486	11.6147	17.601	21.9522	24.667	24.0088	19.121	12.1803	3.5815	-3.1125
342	Blue	119.161	39.7154	62	10.5417	11.342	27.9374	1114.9	28.9067	-11.6912	40.598	23.542	-3.9045	23.542	-3.9045	616	198	3	125.712	441	12	441	12	9170	12141	16012	19585	22217	22882	20680	19163	17359	13380	9599	8123	-5.6485	-2.9535	3.486	11.6147	17.601	21.9522	24.667	24.0088	19.121	12.1803	3.5815	-3.1125
343	Blue	119.161	39.7154	62	10.5417	11.342	27.9374	1114.9	28.9067	-11.6912	40.598	23.542	-3.9045	23.542	-3.9045	616	198	3	125.712	441	12	441	12	9170	12141	16012	19585	22217	22882	20680	19163	17359	13380	9599	8123	-5.6485	-2.9535	3.486	11.6147	17.601	21.9522	24.667	24.0088	19.121	12.1803	3.5815	-3.1125
344	Blue	119.161	39.7154	62	10.5417	11.342	27.9374	1114.9	28.9067	-11.6912	40.598	23.542	-3.9045	23.542	-3.9045	616	198	3	125.712	441	12	441	12	9170	12141	16012	19585	22217	22882	20680	19163	17359	13380	9599	8123	-5.6485	-2.9535	3.486	11.6147	17.601	21.9522	24.667	24.0088	19.121	12.1803	3.5815	-3.1125
345	Blue	119.161	39.7154	62	10.5417	11.342	27.9374	1114.9	28.9067	-11.6912	40.598	23.542	-3.9045	23.542	-3.9045	616	198	3	125.712	441	12	441	12	9170	12141	16012	19585	22217	22882	20680	19163	17359	13380	9599	8123	-5.6485	-2.9535	3.486	11.6147	17.601	21.9522	24.667	24.0088	19.121	12.1803	3.5815	-3.1125
346	Blue	119.161	39.7154	62	10.5417	11.342	27.9374	1114.9	28.9067	-11.6912	40.598	23.542	-3.9045	23.542	-3.9045	616	198	3	125.712	441	12	441	12	9170	12141	16012	19585	22217	22882	20680	19163	17359	13380	9599	8123	-5.6485	-2.9535	3.486	11.6147	17.601	21.9522	24.667	24.0088	19.121	12.1803	3.5815	-3.1125
347	Blue	119.161	39.7154	62	10.5417	11.342	27.9374	1114.9	28.9067	-11.6912	40.598	23.542	-3.9045	23.542	-3.9045	616	198	3	125.712	441	12	441	12	9170	12141	16012	19585	22217	22882	20680	19163	17359	13380	9599	8123	-5.6485	-2.9535	3.486	11.6147	17.601	21.9522	24.667	24.0088	19.121	12.1803	3.5815	-3.1125
348	Blue	119.487	39.8336	23	10.3986	11.5574	28.4173	1120.33	28.6315	-12.0387	40.6702	23.4579	-4.09542	23.4579	-4.09542	609	187	3	124.233	431	11	431	11	9193	12125	16039	19601	22154	22836	20712	19176	17431	13369	9581	8109	-5.767	-3.23425	3.25575	11.4388	17.6467	21.892	24.4998	23.9875	18.9625	12.0638	3.324	-3.289
349	Blue	119.487	39.8336	23	10.3986	11.5574	28.4173	1120.33	28.6315	-12.0387	40.6702	23.4579	-4.09542	23.4579	-4.09542	609	187	3	124.233	431	11	431	11	9193	12125	16039	19601	22154	22836	20712	19176	17431	13369	9581	8109	-5.767	-3.23425	3.25575	11.4388	17.6467	21.892	24.4998	23.9875	18.9625	12.0638	3.324	-3.289
350	Blue	115.389	40.0676	1368	6.10802	12.3374	29.0217	1151.04	26.065	-16.446	42.511	19.6115	-8.70567	19.6115	-8.70567	484	139	3	109.392	322	10	322	10	8989	11875	15612	18709	22105	22535	20324	18805	16855	13103	9504	8028	-10.0588	-7.502	-0.83375	7.7505	14.2268	18.9312	20.8048	19.1033	13.9873	7.4545	-2.0085	-8.5555
351	Blue	115.389	40.0676	1368	6.10802	12.3374	29.0217	1151.04	26.065	-16.446	42.511	19.6115	-8.70567	19.6115	-8.70567	484	139	3	109.392	322	10	322	10	8989	11875	15612	18709	22105	22535	20324	18805	16855	13103	9504	8028	-10.0588	-7.502	-0.83375	7.7505	14.2268	18.9312	20.8048	19.1033	13.9873	7.4545	-2.0085	-8.5555
352	Blue	115.389	40.0676	1368	6.10802	12.3374	29.0217	1151.04	26.065	-16.446	42.511	19.6115	-8.70567	19.6115	-8.70567	484	139	3	109.392	322	10	322	10	8989	11875	15612	18709	22105	22535	20324	18805	16855	13103	9504	8028	-10.0588	-7.502	-0.83375	7.7505	14.2268	18.9312	20.8048	19.1033	13.9873	7.4545	-2.0085	-8.5555
353	Blue	115.389	40.0676	1368	6.10802	12.3374	29.0217	1151.04	26.065	-16.446	42.511	19.6115	-8.70567	19.6115	-8.70567	484	139	3	109.392	322	10	322	10	8989	11875	15612	18709	22105	22535	20324	18805	16855	13103	9504	8028	-10.0588	-7.502	-0.83375	7.7505	14.2268	18.9312	20.8048	19.1033	13.9873	7.4545	-2.0085	-8.5555
354	Blue	115.389	40.0676	1368	6.10802	12.3374	29.0217	1151.04	26.065	-16.446	42.511	19.6115	-8.70567	19.6115	-8.70567	484	139	3	109.392	322	10	322	10	8989	11875	15612	18709	22105	22535	20324	18805	16855	13103	9504	8028	-10.0588	-7.502	-0.83375	7.7505	14.2268	18.9312	20.8048	19.1033	13.9873	7.4545	-2.0085	-8.5555
355	Blue	115.389	40.0676	1368	6.10802	12.3374	29.0217	1151.04	26.065	-16.446	42.511	19.6115	-8.70567	19.6115	-8.70567	484	139	3	109.392	322	10	322	10	8989	11875	15612	18709	22105	22535	20324	18805	16855	13103	9504	8028	-10.0588	-7.502	-0.83375	7.7505	14.2268	18.9312	20.8048	19.1033	13.9873	7.4545	-2.0085	-8.5555
356	Blue	117.484	40.6069	1016	6.61324	12.0045	28.4227	1141.13	25.9215	-16.314	42.2355	19.9546	-8.18325	19.9546	-8.18325	549	174	2	123.961	396	9	396	9	9025	12070	15825	19122	22055	22558	20193	18575	16678	12878	9491	7916	-9.9635	-6.90475	-0.3465	8.298	14.501	18.892	21.1357	19.836	14.5162	7.96325	-0.885	-7.68125
357	Blue	114.932	40.6903	708	8.41864	12.1101	28.0426	1195.93	28.6475	-14.5372	43.1847	22.287	-7.03808	22.287	-7.03808	368	98	2	102.561	234	8	234	8	8561	11640	15753	19120	22281	22909	21286	19652	17153	13155	9479	7771	-8.76625	-5.426	1.64325	10.5985	17.4865	21.8797	23.3498	21.632	16.3873	9.385	-0.2295	-6.9195
358	Blue	114.083	31.8193	401	14.8301	8.52902	26.5253	883.927	30.1073	-2.047	32.1543	25.4175	3.56779	25.4175	3.56779	1131	205	19	59.0836	496	89	496	89	8459	10144	12473	15350	17561	18824	19828	19216	15054	11991	9316	7863	2.10775	4.1475	8.4425	15.1798	20.0245	23.8388	26.4893	25.9275	21.3385	16.0658	9.9585	4.4505
362	Blue	112.955	25.4057	270	17.3679	7.92004	28.0902	742.37	30.9748	2.77975	28.195	21.399	9.59967	25.9843	7.83046	1483	241	39	57.6886	682	133	512	163	9225	9406	10766	12925	14955	16127	20980	19959	17185	13831	11047	9476	6.4885	8.14375	11.7575	17.5888	21.739	24.8673	26.8405	26.243	23.4498	18.9825	13.4528	8.857
364	Blue	110.811	31.0308	914	14.4304	8.20385	27.0971	811.042	29.3293	-0.9465	30.2758	24.2205	4.18129	24.2205	4.18129	1182	207	19	64.1665	527	67	527	67	8156	9849	12525	15151	16923	18239	19227	19785	15212	11721	9157	7792	2.8365	4.72625	8.5865	14.7645	19.0123	22.521	25.2127	24.9272	20.4797	15.2895	9.82525	4.983
369	Blue	110.826	31.7431	936	12.2063	9.02038	29.0387	812	27.2952	-3.768	31.0632	21.2274	1.91133	22.0467	1.91133	1127	195	16	64.7206	497	58	493	58	8235	10003	12458	15058	17042	18417	19126	19224	14594	11369	8958	7748	0.638	2.367	6.538	12.7052	16.8695	20.4902	23.0662	22.586	18.0335	12.941	7.52125	2.731
370	Blue	110.826	31.7431	936	12.2063	9.02038	29.0387	812	27.2952	-3.768	31.0632	21.2274	1.91133	22.0467	1.91133	1127	195	16	64.7206	497	58	493	58	8235	10003	12458	15058	17042	18417	19126	19224	14594	11369	8958	7748	0.638	2.367	6.538	12.7052	16.8695	20.4902	23.0662	22.586	18.0335	12.941	7.52125	2.731
373	Blue	111.944	25.5701	237	18.5033	7.69117	26.2874	784.867	32.7627	3.50475	29.258	22.6344	10.362	27.6911	8.46971	1474	245	46	53.8153	666	170	461	191	8652	8989	10588	13105	14947	16214	20695	19884	17245	13377	10592	9138	6.95525	8.8195	12.5225	18.5168	22.9688	26.415	28.6505	28.0082	24.9583	20.0863	14.5015	9.6295
375	Blue	113.759	25.6181	750	16.4936	8.1725	29.117	728.657	29.9753	1.9075	28.0678	20.504	8.81238	24.9381	7.10925	1577	255	44	56.237	712	146	525	194	9530	9709	10983	13084	15052	16189	21524	20286	17311	14155	11227	9731	5.83075	7.5125	11.0503	16.7765	20.8932	23.841	25.7305	25.2425	22.42	18.0152	12.6243	7.979
377	Blue	113.759	25.6181	750	16.4936	8.1725	29.117	728.657	29.9753	1.9075	28.0678	20.504	8.81238	24.9381	7.10925	1577	255	44	56.237	712	146	525	194	9530	9709	10983	13084	15052	16189	21524	20286	17311	14155	11227	9731	5.83075	7.5125	11.0503	16.7765	20.8932	23.841	25.7305	25.2425	22.42	18.0152	12.6243	7.979
380	Blue	113.759	25.6181	750	16.4936	8.1725	29.117	728.657	29.9753	1.9075	28.0678	20.504	8.81238	24.9381	7.10925	1577	255	44	56.237	712	146	525	194	9530	9709	10983	13084	15052	16189	21524	20286	17311	14155	11227	9731	5.83075	7.5125	11.0503	16.7765	20.8932	23.841	25.7305	25.2425	22.42	18.0152	12.6243	7.979
384	Blue	109.995	27.5714	262	16.8603	7.92562	26.3658	813.837	31.8685	1.80825	30.0602	21.0265	6.53717	26.5437	6.53717	1284	215	33	57.0328	586	131	462	131	7485	8549	10975	13549	14667	16167	20302	19709	16700	11443	8807	7467	5.10525	6.85725	10.7968	16.9083	21.3328	24.8368	27.5133	27.2782	23.4258	18.0513	12.5732	7.65175
390	Blue	126.713	43.8407	302	3.21607	12.3709	23.832	1457.27	24.7113	-27.1973	51.9085	19.7838	-16.5571	19.7838	-16.5571	662	183	5	103.216	424	19	424	19	6862	10346	14665	17640	20182	20625	18839	17342	15576	11136	7529	5822	-19.5325	-15.586	-3.94125	6.34675	12.9062	18.8592	20.5247	19.9608	13.0105	5.6055	-5.01425	-14.5538
391	Blue	126.713	43.8407	302	3.21607	12.3709	23.832	1457.27	24.7113	-27.1973	51.9085	19.7838	-16.5571	19.7838	-16.5571	662	183	5	103.216	424	19	424	19	6862	10346	14665	17640	20182	20625	18839	17342	15576	11136	7529	5822	-19.5325	-15.586	-3.94125	6.34675	12.9062	18.8592	20.5247	19.9608	13.0105	5.6055	-5.01425	-14.5538
392	Blue	126.713	43.8407	302	3.21607	12.3709	23.832	1457.27	24.7113	-27.1973	51.9085	19.7838	-16.5571	19.7838	-16.5571	662	183	5	103.216	424	19	424	19	6862	10346	14665	17640	20182	20625	18839	17342	15576	11136	7529	5822	-19.5325	-15.586	-3.94125	6.34675	12.9062	18.8592	20.5247	19.9608	13.0105	5.6055	-5.01425	-14.5538
394	Blue	114.578	24.6772	408	19.0545	8.3721	31.3081	663.929	31.517	4.776	26.741	22.7216	11.9288	26.5784	10.3819	1708	299	37	61.4431	789	142	606	195	10061	9995	11046	12993	15171	16170	21035	19800	17113	14707	11936	10531	9.18875	10.9085	14.2683	19.449	23.0395	25.6777	27.1947	26.866	24.685	20.7822	15.5495	11.053
395	Blue	114.578	24.6772	408	19.0545	8.3721	31.3081	663.929	31.517	4.776	26.741	22.7216	11.9288	26.5784	10.3819	1708	299	37	61.4431	789	142	606	195	10061	9995	11046	12993	15171	16170	21035	19800	17113	14707	11936	10531	9.18875	10.9085	14.2683	19.449	23.0395	25.6777	27.1947	26.866	24.685	20.7822	15.5495	11.053
396	Blue	114.578	24.6772	408	19.0545	8.3721	31.3081	663.929	31.517	4.776	26.741	22.7216	11.9288	26.5784	10.3819	1708	299	37	61.4431	789	142	606	195	10061	9995	11046	12993	15171	16170	21035	19800	17113	14707	11936	10531	9.18875	10.9085	14.2683	19.449	23.0395	25.6777	27.1947	26.866	24.685	20.7822	15.5495	11.053
408	Blue	121.721	41.6043	308	8.4427	11.0764	25.4221	1244.7	27.9675	-15.6025	43.57	22.8871	-7.79692	22.8871	-7.79692	546	158	2	110.662	361	9	361	9	8703	11570	15508	18830	21374	21961	20002	18599	16971	12676	8922	7519	-9.77375	-6.5885	1.2855	9.78425	16.9622	21.398	23.988	23.2745	17.53	10.1795	0.29475	-7.0225
409	Blue	121.721	41.6043	308	8.4427	11.0764	25.4221	1244.7	27.9675	-15.6025	43.57	22.8871	-7.79692	22.8871	-7.79692	546	158	2	110.662	361	9	361	9	8703	11570	15508	18830	21374	21961	20002	18599	16971	12676	8922	7519	-9.77375	-6.5885	1.2855	9.78425	16.9622	21.398	23.988	23.2745	17.53	10.1795	0.29475	-7.0225
414	Blue	120.424	36.1469	52	12.9515	7.2245	22.0595	948.691	28.6776	-4.07241	32.75	23.9213	0.890302	24.1402	0.890302	698	160	12	87.5108	398	37	387	37	9860	12214	15940	19239	21278	21826	19177	19363	17012	14310	10302	8748	-0.625	1.17543	5.71379	11.6651	17.0125	21.1784	24.9414	25.6526	21.8332	16.056	8.70259	2.11595
415	Blue	120.424	36.1469	52	12.9515	7.2245	22.0595	948.691	28.6776	-4.07241	32.75	23.9213	0.890302	24.1402	0.890302	698	160	12	87.5108	398	37	387	37	9860	12214	15940	19239	21278	21826	19177	19363	17012	14310	10302	8748	-0.625	1.17543	5.71379	11.6651	17.0125	21.1784	24.9414	25.6526	21.8332	16.056	8.70259	2.11595
417	Blue	120.424	36.1469	52	12.9515	7.2245	22.0595	948.691	28.6776	-4.07241	32.75	23.9213	0.890302	24.1402	0.890302	698	160	12	87.5108	398	37	387	37	9860	12214	15940	19239	21278	21826	19177	19363	17012	14310	10302	8748	-0.625	1.17543	5.71379	11.6651	17.0125	21.1784	24.9414	25.6526	21.8332	16.056	8.70259	2.11595
419	Blue	120.424	36.1469	52	12.9515	7.2245	22.0595	948.691	28.6776	-4.07241	32.75	23.9213	0.890302	24.1402	0.890302	698	160	12	87.5108	398	37	387	37	9860	12214	15940	19239	21278	21826	19177	19363	17012	14310	10302	8748	-0.625	1.17543	5.71379	11.6651	17.0125	21.1784	24.9414	25.6526	21.8332	16.056	8.70259	2.11595
421	Blue	117.112	36.7211	45	13.627	9.4759	25.2092	1069.7	31.1365	-6.4525	37.589	26.1974	-0.264208	26.1974	-0.264208	688	222	5	116.076	459	19	459	19	9918	12555	15977	19485	22326	23377	21309	19825	17372	14101	10375	8866	-2.0015	0.888	6.97075	14.892	20.5063	25.522	27.13	25.9468	21.325	15.1058	6.91925	0.3205
424	Blue	121.451	37.5215	62	12.1265	6.8372	21.2265	961.502	27.708	-4.50268	32.2107	23.3479	0.987798	23.3479	-0.0627975	683	176	11	96.6022	415	39	415	39	9165	12169	16190	19842	21713	22426	19856	18951	17300	13992	9814	7917	-1.67411	0.160714	4.46607	10.6964	16.3687	20.8259	24.1009	24.717	21.2098	15.3357	7.96696	1.32143
425	Blue	121.451	37.5215	62	12.1265	6.8372	21.2265	961.502	27.708	-4.50268	32.2107	23.3479	0.987798	23.3479	-0.0627975	683	176	11	96.6022	415	39	415	39	9165	12169	16190	19842	21713	22426	19856	18951	17300	13992	9814	7917	-1.67411	0.160714	4.46607	10.6964	16.3687	20.8259	24.1009	24.717	21.2098	15.3357	7.96696	1.32143
426	Blue	118.104	37.7	5	13.3003	10.8637	27.7377	1094.71	31.2665	-7.8995	39.166	26.0595	-1.00292	26.0595	-1.00292	577	194	6	120.458	397	19	397	19	9261	12105	15735	19421	22443	23052	20811	19494	17378	13822	10024	8380	-2.66725	-0.115	6.4815	14.4795	20.4988	25.2005	26.8587	26.1175	21.3695	14.9145	6.71525	-0.22525
427	Blue	111.987	35.3994	1515	8.36455	10.036	29.1455	908.954	24.6817	-9.7525	34.4342	18.0095	-3.28367	19.2631	-3.28367	628	145	4	87.8592	358	18	341	18	9761	12051	14678	17284	20249	21762	20034	18439	15180	12688	9727	8990	-4.6015	-2.5605	2.38425	9.409	14.208	18.2655	20.2267	19.2938	14.5068	9.18075	2.75025	-2.69
428	Blue	111.987	35.3994	1515	8.36455	10.036	29.1455	908.954	24.6817	-9.7525	34.4342	18.0095	-3.28367	19.2631	-3.28367	628	145	4	87.8592	358	18	341	18	9761	12051	14678	17284	20249	21762	20034	18439	15180	12688	9727	8990	-4.6015	-2.5605	2.38425	9.409	14.208	18.2655	20.2267	19.2938	14.5068	9.18075	2.75025	-2.69
429	Blue	111.566	35.4955	707	11.2065	10.9341	29.9693	957.043	28.3748	-8.1095	36.4842	21.2084	-1.11633	22.6145	-1.11633	565	128	5	85.356	320	17	294	17	9641	11889	14682	17344	20304	21958	20505	18909	15206	12617	9725	8952	-2.64075	0.18925	5.5375	12.5975	17.5483	21.83	23.5382	22.4765	17.611	11.8285	4.8615	-0.9045
430	Blue	111.566	35.4955	707	11.2065	10.9341	29.9693	957.043	28.3748	-8.1095	36.4842	21.2084	-1.11633	22.6145	-1.11633	565	128	5	85.356	320	17	294	17	9641	11889	14682	17344	20304	21958	20505	18909	15206	12617	9725	8952	-2.64075	0.18925	5.5375	12.5975	17.5483	21.83	23.5382	22.4765	17.611	11.8285	4.8615	-0.9045
431	Blue	111.566	35.4955	707	11.2065	10.9341	29.9693	957.043	28.3748	-8.1095	36.4842	21.2084	-1.11633	22.6145	-1.11633	565	128	5	85.356	320	17	294	17	9641	11889	14682	17344	20304	21958	20505	18909	15206	12617	9725	8952	-2.64075	0.18925	5.5375	12.5975	17.5483	21.83	23.5382	22.4765	17.611	11.8285	4.8615	-0.9045
435	Blue	107.987	33.5116	1305	8.72564	7.89594	26.9917	787.364	23.1392	-6.114	29.2533	17.3617	-1.19138	18.3601	-1.19138	814	144	7	72.2919	399	27	352	27	8875	10310	12927	15593	17775	19502	19360	18489	13423	10748	8480	7908	-2.2145	-0.71175	3.35475	9.42175	13.4482	16.991	19.2283	18.86	14.0005	9.1945	3.787	-0.6445
442	Blue	103.553	29.4383	592	16.7998	6.89067	26.8218	688.63	29.3057	3.61525	25.6905	24.8686	7.79138	24.8686	7.79138	1472	357	17	94.1834	861	58	861	58	6364	7926	10865	13986	15256	15090	15348	15297	11667	8622	7419	5995	6.62575	8.43125	12.6765	17.7148	21.4072	23.5415	25.5955	25.462	21.5705	17.4338	12.8135	8.3155
443	Blue	103.553	29.4383	592	16.7998	6.89067	26.8218	688.63	29.3057	3.61525	25.6905	24.8686	7.79138	24.8686	7.79138	1472	357	17	94.1834	861	58	861	58	6364	7926	10865	13986	15256	15090	15348	15297	11667	8622	7419	5995	6.62575	8.43125	12.6765	17.7148	21.4072	23.5415	25.5955	25.462	21.5705	17.4338	12.8135	8.3155
459	Blue	103.553	29.4383	592	16.7998	6.89067	26.8218	688.63	29.3057	3.61525	25.6905	24.8686	7.79138	24.8686	7.79138	1472	357	17	94.1834	861	58	861	58	6364	7926	10865	13986	15256	15090	15348	15297	11667	8622	7419	5995	6.62575	8.43125	12.6765	17.7148	21.4072	23.5415	25.5955	25.462	21.5705	17.4338	12.8135	8.3155
463	Blue	103.553	29.4383	592	16.7998	6.89067	26.8218	688.63	29.3057	3.61525	25.6905	24.8686	7.79138	24.8686	7.79138	1472	357	17	94.1834	861	58	861	58	6364	7926	10865	13986	15256	15090	15348	15297	11667	8622	7419	5995	6.62575	8.43125	12.6765	17.7148	21.4072	23.5415	25.5955	25.462	21.5705	17.4338	12.8135	8.3155
467	Blue	103.553	29.4383	592	16.7998	6.89067	26.8218	688.63	29.3057	3.61525	25.6905	24.8686	7.79138	24.8686	7.79138	1472	357	17	94.1834	861	58	861	58	6364	7926	10865	13986	15256	15090	15348	15297	11667	8622	7419	5995	6.62575	8.43125	12.6765	17.7148	21.4072	23.5415	25.5955	25.462	21.5705	17.4338	12.8135	8.3155
482	Blue	103.45	29.5744	530	15.3346	7.13663	27.5054	688.235	27.832	1.88575	25.9463	23.3997	6.34158	23.3997	6.34158	1436	345	17	93.1416	832	58	832	58	6389	7931	10776	13900	15242	15022	15028	14908	11463	8554	7371	5968	5.1665	6.92875	11.1815	16.177	19.881	22.0298	24.16	24.0093	20.2035	15.9688	11.3787	6.929
483	Blue	103.45	29.5744	530	15.3346	7.13663	27.5054	688.235	27.832	1.88575	25.9463	23.3997	6.34158	23.3997	6.34158	1436	345	17	93.1416	832	58	832	58	6389	7931	10776	13900	15242	15022	15028	14908	11463	8554	7371	5968	5.1665	6.92875	11.1815	16.177	19.881	22.0298	24.16	24.0093	20.2035	15.9688	11.3787	6.929
485	Blue	103.45	29.5744	530	15.3346	7.13663	27.5054	688.235	27.832	1.88575	25.9463	23.3997	6.34158	23.3997	6.34158	1436	345	17	93.1416	832	58	832	58	6389	7931	10776	13900	15242	15022	15028	14908	11463	8554	7371	5968	5.1665	6.92875	11.1815	16.177	19.881	22.0298	24.16	24.0093	20.2035	15.9688	11.3787	6.929
486	Blue	103.45	29.5744	530	15.3346	7.13663	27.5054	688.235	27.832	1.88575	25.9463	23.3997	6.34158	23.3997	6.34158	1436	345	17	93.1416	832	58	832	58	6389	7931	10776	13900	15242	15022	15028	14908	11463	8554	7371	5968	5.1665	6.92875	11.1815	16.177	19.881	22.0298	24.16	24.0093	20.2035	15.9688	11.3787	6.929
487	Blue	103.45	29.5744	530	15.3346	7.13663	27.5054	688.235	27.832	1.88575	25.9463	23.3997	6.34158	23.3997	6.34158	1436	345	17	93.1416	832	58	832	58	6389	7931	10776	13900	15242	15022	15028	14908	11463	8554	7371	5968	5.1665	6.92875	11.1815	16.177	19.881	22.0298	24.16	24.0093	20.2035	15.9688	11.3787	6.929
489	Blue	103.45	29.5744	530	15.3346	7.13663	27.5054	688.235	27.832	1.88575	25.9463	23.3997	6.34158	23.3997	6.34158	1436	345	17	93.1416	832	58	832	58	6389	7931	10776	13900	15242	15022	15028	14908	11463	8554	7371	5968	5.1665	6.92875	11.1815	16.177	19.881	22.0298	24.16	24.0093	20.2035	15.9688	11.3787	6.929
490	Blue	103.45	29.5744	530	15.3346	7.13663	27.5054	688.235	27.832	1.88575	25.9463	23.3997	6.34158	23.3997	6.34158	1436	345	17	93.1416	832	58	832	58	6389	7931	10776	13900	15242	15022	15028	14908	11463	8554	7371	5968	5.1665	6.92875	11.1815	16.177	19.881	22.0298	24.16	24.0093	20.2035	15.9688	11.3787	6.929
494	Blue	103.45	29.5744	530	15.3346	7.13663	27.5054	688.235	27.832	1.88575	25.9463	23.3997	6.34158	23.3997	6.34158	1436	345	17	93.1416	832	58	832	58	6389	7931	10776	13900	15242	15022	15028	14908	11463	8554	7371	5968	5.1665	6.92875	11.1815	16.177	19.881	22.0298	24.16	24.0093	20.2035	15.9688	11.3787	6.929
508	Blue	103.45	29.5744	530	15.3346	7.13663	27.5054	688.235	27.832	1.88575	25.9463	23.3997	6.34158	23.3997	6.34158	1436	345	17	93.1416	832	58	832	58	6389	7931	10776	13900	15242	15022	15028	14908	11463	8554	7371	5968	5.1665	6.92875	11.1815	16.177	19.881	22.0298	24.16	24.0093	20.2035	15.9688	11.3787	6.929
514	Blue	103.45	29.5744	530	15.3346	7.13663	27.5054	688.235	27.832	1.88575	25.9463	23.3997	6.34158	23.3997	6.34158	1436	345	17	93.1416	832	58	832	58	6389	7931	10776	13900	15242	15022	15028	14908	11463	8554	7371	5968	5.1665	6.92875	11.1815	16.177	19.881	22.0298	24.16	24.0093	20.2035	15.9688	11.3787	6.929
518	Blue	103.45	29.5744	530	15.3346	7.13663	27.5054	688.235	27.832	1.88575	25.9463	23.3997	6.34158	23.3997	6.34158	1436	345	17	93.1416	832	58	832	58	6389	7931	10776	13900	15242	15022	15028	14908	11463	8554	7371	5968	5.1665	6.92875	11.1815	16.177	19.881	22.0298	24.16	24.0093	20.2035	15.9688	11.3787	6.929
519	Blue	103.45	29.5744	530	15.3346	7.13663	27.5054	688.235	27.832	1.88575	25.9463	23.3997	6.34158	23.3997	6.34158	1436	345	17	93.1416	832	58	832	58	6389	7931	10776	13900	15242	15022	15028	14908	11463	8554	7371	5968	5.1665	6.92875	11.1815	16.177	19.881	22.0298	24.16	24.0093	20.2035	15.9688	11.3787	6.929
520	Blue	103.45	29.5744	530	15.3346	7.13663	27.5054	688.235	27.832	1.88575	25.9463	23.3997	6.34158	23.3997	6.34158	1436	345	17	93.1416	832	58	832	58	6389	7931	10776	13900	15242	15022	15028	14908	11463	8554	7371	5968	5.1665	6.92875	11.1815	16.177	19.881	22.0298	24.16	24.0093	20.2035	15.9688	11.3787	6.929
521	Blue	103.356	29.5738	1360	15.3346	7.13663	27.5054	688.235	27.832	1.88575	25.9463	23.3997	6.34158	23.3997	6.34158	1436	345	17	93.1416	832	58	832	58	6389	7931	10776	13900	15242	15022	15028	14908	11463	8554	7371	5968	5.1665	6.92875	11.1815	16.177	19.881	22.0298	24.16	24.0093	20.2035	15.9688	11.3787	6.929
522	Blue	104.544	30.4122	412	16.6976	7.01912	26.0327	724.826	29.8312	2.8685	26.9627	24.4649	7.32179	25.2306	7.32179	1023	237	9	93.8579	601	33	587	33	5646	7140	9915	13019	14761	15252	15799	15491	11268	8204	6632	5253	5.993	7.9485	11.928	17.263	21.6602	24.1095	25.748	25.8382	21.8088	17.457	12.5998	8.0295
523	Blue	103.494	31.0599	1389	9.38762	9.34642	33.4437	664.366	22.4013	-5.5455	27.9468	17.1986	0.702667	17.1986	0.702667	886	161	9	78.5269	442	33	442	33	6698	8206	10755	13930	15620	15672	15428	14969	11433	8743	7576	6299	-0.555	1.49925	5.6955	10.2408	13.5795	16.0107	17.967	17.6195	14.137	9.99375	5.2985	1.16125
524	Blue	103.494	31.0599	1389	9.38762	9.34642	33.4437	664.366	22.4013	-5.5455	27.9468	17.1986	0.702667	17.1986	0.702667	886	161	9	78.5269	442	33	442	33	6698	8206	10755	13930	15620	15672	15428	14969	11433	8743	7576	6299	-0.555	1.49925	5.6955	10.2408	13.5795	16.0107	17.967	17.6195	14.137	9.99375	5.2985	1.16125
525	Blue	103.494	31.0599	1389	9.38762	9.34642	33.4437	664.366	22.4013	-5.5455	27.9468	17.1986	0.702667	17.1986	0.702667	886	161	9	78.5269	442	33	442	33	6698	8206	10755	13930	15620	15672	15428	14969	11433	8743	7576	6299	-0.555	1.49925	5.6955	10.2408	13.5795	16.0107	17.967	17.6195	14.137	9.99375	5.2985	1.16125
526	Blue	103.494	31.0599	1389	9.38762	9.34642	33.4437	664.366	22.4013	-5.5455	27.9468	17.1986	0.702667	17.1986	0.702667	886	161	9	78.5269	442	33	442	33	6698	8206	10755	13930	15620	15672	15428	14969	11433	8743	7576	6299	-0.555	1.49925	5.6955	10.2408	13.5795	16.0107	17.967	17.6195	14.137	9.99375	5.2985	1.16125
533	Blue	106.398	29.8068	378	17.7462	6.32967	23.0688	745.769	32.3268	4.8885	27.4383	26.739	8.22904	26.739	8.22904	1133	194	18	69.5223	525	58	525	58	6755	8258	11517	14198	15029	16094	18364	18278	13443	9225	7158	6147	7.15925	8.94275	13.001	18.203	22.0475	24.6807	27.5355	28.002	23.1925	18.122	13.4885	8.58325
542	Blue	108.758	30.6685	730	15.9927	7.49442	25.5872	782.974	31.1122	1.8225	29.2897	23.3937	6.06408	25.4188	6.06408	1319	206	20	62.8611	563	70	543	70	7151	8992	11526	14270	15693	17115	19204	19397	14443	10311	7871	6562	4.88175	6.791	10.6512	16.3438	20.404	23.5077	26.277	26.475	21.953	16.6395	11.4738	6.52075
47	Green	116.638	40.297	50	11.405	12.2254	29.1877	1130.53	30.3533	-11.5323	41.8855	24.5208	-3.31529	24.5208	-3.31529	519	184	3	134.376	392	9	392	9	8613	11617	15260	18753	21792	21779	19722	18495	16295	12520	9200	7658	-5.26775	-1.8025	4.96325	13.5972	19.3272	23.7375	25.5785	24.2453	19.2337	12.4628	3.65075	-2.87575
62	Green	119.292	26.0756	11	20.1416	7.14081	28.0331	671.01	33.1575	7.68475	25.4728	22.4903	14.0367	28.0976	11.9175	1374	259	35	59.7574	602	117	393	161	9760	11087	12361	15064	16216	17459	21304	20084	17308	14202	11474	9965	11.1067	11.4453	13.965	18.5693	22.6283	26.2743	29.2255	28.7477	26.3205	22.4167	17.803	13.1997
133	Green	117.668	27.7133	975	13.8479	7.51338	27.6133	710.105	27.0298	-0.1795	27.2093	17.3462	6.44588	22.1882	4.75692	2032	347	49	57.7095	924	187	698	239	9485	10174	11891	14387	15981	16832	21414	20007	17013	13694	10971	9371	3.7545	4.9735	8.754	13.8495	17.6478	20.5387	23.293	22.7358	19.7903	15.249	10.038	5.5475
153	Green	117.646	27.7406	1195	14.0915	7.60808	27.6439	717.703	27.4163	-0.1055	27.5217	17.6604	6.57958	22.5153	4.89483	2012	345	49	58.1425	923	187	684	239	9530	10207	11905	14387	15982	16886	21678	20209	17179	13801	11016	9438	3.799	5.21925	8.926	14.1547	17.965	20.862	23.6248	23.0562	20.0585	15.49	10.2753	5.66725
173	Green	118.038	27.7567	385	17.3869	8.87038	30.4426	736.795	31.6408	2.50275	29.138	20.9237	9.61746	25.9773	7.95175	1786	335	44	64.6079	879	171	588	225	9732	10484	12096	14637	16187	17116	22134	20827	17674	14033	11190	9629	6.79875	8.534	12.0075	17.3057	21.2502	24.2208	27.0905	26.6243	23.7582	19.007	13.5323	8.52225
248	Green	113.376	22.4954	58	22.1137	6.13198	29.4839	542.93	31.4627	10.665	20.7977	28.0366	16.5737	28.0366	14.9347	1968	320	34	73.069	924	109	924	123	10282	9702	10053	12056	15337	15719	18517	17127	16260	15028	13040	11260	14.139	14.8938	17.8883	22.0557	25.4688	27.5387	28.4013	28.1752	26.991	24.2315	19.8148	15.768
251	Green	112.545	23.1739	182	21.2367	7.33856	31.7549	583.829	31.8545	8.7445	23.11	26.6729	15.1764	27.6425	13.5103	1774	305	38	65.8622	803	123	746	155	9732	9352	10060	12160	15175	15939	18960	17973	16765	15096	12673	10826	12.5983	13.5522	16.9028	21.3638	24.916	27.0478	28.0527	27.8245	26.4412	23.2145	18.5435	14.3855
255	Green	112.545	23.1739	182	21.2367	7.33856	31.7549	583.829	31.8545	8.7445	23.11	26.6729	15.1764	27.6425	13.5103	1774	305	38	65.8622	803	123	746	155	9732	9352	10060	12160	15175	15939	18960	17973	16765	15096	12673	10826	12.5983	13.5522	16.9028	21.3638	24.916	27.0478	28.0527	27.8245	26.4412	23.2145	18.5435	14.3855
256	Green	112.545	23.1739	182	21.2367	7.33856	31.7549	583.829	31.8545	8.7445	23.11	26.6729	15.1764	27.6425	13.5103	1774	305	38	65.8622	803	123	746	155	9732	9352	10060	12160	15175	15939	18960	17973	16765	15096	12673	10826	12.5983	13.5522	16.9028	21.3638	24.916	27.0478	28.0527	27.8245	26.4412	23.2145	18.5435	14.3855
257	Green	112.545	23.1739	182	21.2367	7.33856	31.7549	583.829	31.8545	8.7445	23.11	26.6729	15.1764	27.6425	13.5103	1774	305	38	65.8622	803	123	746	155	9732	9352	10060	12160	15175	15939	18960	17973	16765	15096	12673	10826	12.5983	13.5522	16.9028	21.3638	24.916	27.0478	28.0527	27.8245	26.4412	23.2145	18.5435	14.3855
265	Green	112.545	23.1739	182	21.2367	7.33856	31.7549	583.829	31.8545	8.7445	23.11	26.6729	15.1764	27.6425	13.5103	1774	305	38	65.8622	803	123	746	155	9732	9352	10060	12160	15175	15939	18960	17973	16765	15096	12673	10826	12.5983	13.5522	16.9028	21.3638	24.916	27.0478	28.0527	27.8245	26.4412	23.2145	18.5435	14.3855
266	Green	112.545	23.1739	182	21.2367	7.33856	31.7549	583.829	31.8545	8.7445	23.11	26.6729	15.1764	27.6425	13.5103	1774	305	38	65.8622	803	123	746	155	9732	9352	10060	12160	15175	15939	18960	17973	16765	15096	12673	10826	12.5983	13.5522	16.9028	21.3638	24.916	27.0478	28.0527	27.8245	26.4412	23.2145	18.5435	14.3855
268	Green	112.545	23.1739	182	21.2367	7.33856	31.7549	583.829	31.8545	8.7445	23.11	26.6729	15.1764	27.6425	13.5103	1774	305	38	65.8622	803	123	746	155	9732	9352	10060	12160	15175	15939	18960	17973	16765	15096	12673	10826	12.5983	13.5522	16.9028	21.3638	24.916	27.0478	28.0527	27.8245	26.4412	23.2145	18.5435	14.3855
269	Green	112.545	23.1739	182	21.2367	7.33856	31.7549	583.829	31.8545	8.7445	23.11	26.6729	15.1764	27.6425	13.5103	1774	305	38	65.8622	803	123	746	155	9732	9352	10060	12160	15175	15939	18960	17973	16765	15096	12673	10826	12.5983	13.5522	16.9028	21.3638	24.916	27.0478	28.0527	27.8245	26.4412	23.2145	18.5435	14.3855
271	Green	112.545	23.1739	182	21.2367	7.33856	31.7549	583.829	31.8545	8.7445	23.11	26.6729	15.1764	27.6425	13.5103	1774	305	38	65.8622	803	123	746	155	9732	9352	10060	12160	15175	15939	18960	17973	16765	15096	12673	10826	12.5983	13.5522	16.9028	21.3638	24.916	27.0478	28.0527	27.8245	26.4412	23.2145	18.5435	14.3855
274	Green	112.545	23.1739	182	21.2367	7.33856	31.7549	583.829	31.8545	8.7445	23.11	26.6729	15.1764	27.6425	13.5103	1774	305	38	65.8622	803	123	746	155	9732	9352	10060	12160	15175	15939	18960	17973	16765	15096	12673	10826	12.5983	13.5522	16.9028	21.3638	24.916	27.0478	28.0527	27.8245	26.4412	23.2145	18.5435	14.3855
277	Green	113.319	23.2295	40	22.1122	7.5364	32.3589	582.514	32.671	9.381	23.29	27.4699	16.0597	28.4699	14.3961	1656	271	34	65.1467	751	115	700	148	9324	8856	9219	11083	14441	15001	18099	16997	16035	14787	12544	10730	13.4747	14.485	17.762	22.1483	25.6915	27.7913	28.9195	28.699	27.3678	24.2955	19.4755	15.2288
278	Green	114.282	24.7236	544	17.9162	7.8495	30.164	658.218	30.0705	4.04775	26.0227	21.5263	10.9253	25.3995	9.33533	1734	302	38	62.4804	809	136	626	194	9942	9834	10874	12801	15026	16041	20812	19615	16862	14541	11838	10371	8.19625	9.71325	13.1145	18.2153	21.8692	24.4918	26.0103	25.698	23.474	19.631	14.4803	10.0962
279	Green	114.267	24.7312	544	17.9162	7.8495	30.164	658.218	30.0705	4.04775	26.0227	21.5263	10.9253	25.3995	9.33533	1734	302	38	62.4804	809	136	626	194	9942	9834	10874	12801	15026	16041	20812	19615	16862	14541	11838	10371	8.19625	9.71325	13.1145	18.2153	21.8692	24.4918	26.0103	25.698	23.474	19.631	14.4803	10.0962
281	Green	114.267	24.7312	544	17.9162	7.8495	30.164	658.218	30.0705	4.04775	26.0227	21.5263	10.9253	25.3995	9.33533	1734	302	38	62.4804	809	136	626	194	9942	9834	10874	12801	15026	16041	20812	19615	16862	14541	11838	10371	8.19625	9.71325	13.1145	18.2153	21.8692	24.4918	26.0103	25.698	23.474	19.631	14.4803	10.0962
282	Green	112.286	25.0533	318	17.4462	7.51521	27.5689	724.801	30.4508	3.191	27.2598	21.3598	9.92912	25.7747	8.07171	1562	268	43	58.028	725	150	521	186	9036	9094	10478	12837	14924	16122	20421	19773	17205	13838	11091	9570	6.769	8.2615	11.977	17.5667	21.7425	24.7655	26.5173	26.0415	23.5465	19.1443	13.8352	9.1875
283	Green	112.286	25.0533	318	17.4462	7.51521	27.5689	724.801	30.4508	3.191	27.2598	21.3598	9.92912	25.7747	8.07171	1562	268	43	58.028	725	150	521	186	9036	9094	10478	12837	14924	16122	20421	19773	17205	13838	11091	9570	6.769	8.2615	11.977	17.5667	21.7425	24.7655	26.5173	26.0415	23.5465	19.1443	13.8352	9.1875
284	Green	112.286	25.0533	318	17.4462	7.51521	27.5689	724.801	30.4508	3.191	27.2598	21.3598	9.92912	25.7747	8.07171	1562	268	43	58.028	725	150	521	186	9036	9094	10478	12837	14924	16122	20421	19773	17205	13838	11091	9570	6.769	8.2615	11.977	17.5667	21.7425	24.7655	26.5173	26.0415	23.5465	19.1443	13.8352	9.1875
285	Green	112.286	25.0533	318	17.4462	7.51521	27.5689	724.801	30.4508	3.191	27.2598	21.3598	9.92912	25.7747	8.07171	1562	268	43	58.028	725	150	521	186	9036	9094	10478	12837	14924	16122	20421	19773	17205	13838	11091	9570	6.769	8.2615	11.977	17.5667	21.7425	24.7655	26.5173	26.0415	23.5465	19.1443	13.8352	9.1875
286	Green	112.286	25.0533	318	17.4462	7.51521	27.5689	724.801	30.4508	3.191	27.2598	21.3598	9.92912	25.7747	8.07171	1562	268	43	58.028	725	150	521	186	9036	9094	10478	12837	14924	16122	20421	19773	17205	13838	11091	9570	6.769	8.2615	11.977	17.5667	21.7425	24.7655	26.5173	26.0415	23.5465	19.1443	13.8352	9.1875
287	Green	112.286	25.0533	318	17.4462	7.51521	27.5689	724.801	30.4508	3.191	27.2598	21.3598	9.92912	25.7747	8.07171	1562	268	43	58.028	725	150	521	186	9036	9094	10478	12837	14924	16122	20421	19773	17205	13838	11091	9570	6.769	8.2615	11.977	17.5667	21.7425	24.7655	26.5173	26.0415	23.5465	19.1443	13.8352	9.1875
297	Green	110.308	25.063	159	19.3568	7.54406	27.5283	735.304	32.4823	5.0775	27.4048	23.1702	11.8153	27.7495	9.88592	1834	352	48	67.2757	905	172	691	199	8506	8562	10523	13896	15348	16812	19517	19720	17859	13614	10782	9745	8.42525	10.1237	13.5068	19.3743	23.5028	26.6297	28.3342	28.282	25.8235	21.2633	15.9087	11.1088
298	Green	110.308	25.063	159	19.3568	7.54406	27.5283	735.304	32.4823	5.0775	27.4048	23.1702	11.8153	27.7495	9.88592	1834	352	48	67.2757	905	172	691	199	8506	8562	10523	13896	15348	16812	19517	19720	17859	13614	10782	9745	8.42525	10.1237	13.5068	19.3743	23.5028	26.6297	28.3342	28.282	25.8235	21.2633	15.9087	11.1088
299	Green	110.308	25.063	159	19.3568	7.54406	27.5283	735.304	32.4823	5.0775	27.4048	23.1702	11.8153	27.7495	9.88592	1834	352	48	67.2757	905	172	691	199	8506	8562	10523	13896	15348	16812	19517	19720	17859	13614	10782	9745	8.42525	10.1237	13.5068	19.3743	23.5028	26.6297	28.3342	28.282	25.8235	21.2633	15.9087	11.1088
300	Green	110.308	25.063	159	19.3568	7.54406	27.5283	735.304	32.4823	5.0775	27.4048	23.1702	11.8153	27.7495	9.88592	1834	352	48	67.2757	905	172	691	199	8506	8562	10523	13896	15348	16812	19517	19720	17859	13614	10782	9745	8.42525	10.1237	13.5068	19.3743	23.5028	26.6297	28.3342	28.282	25.8235	21.2633	15.9087	11.1088
303	Green	110.308	25.063	159	19.3568	7.54406	27.5283	735.304	32.4823	5.0775	27.4048	23.1702	11.8153	27.7495	9.88592	1834	352	48	67.2757	905	172	691	199	8506	8562	10523	13896	15348	16812	19517	19720	17859	13614	10782	9745	8.42525	10.1237	13.5068	19.3743	23.5028	26.6297	28.3342	28.282	25.8235	21.2633	15.9087	11.1088
306	Green	110.308	25.063	159	19.3568	7.54406	27.5283	735.304	32.4823	5.0775	27.4048	23.1702	11.8153	27.7495	9.88592	1834	352	48	67.2757	905	172	691	199	8506	8562	10523	13896	15348	16812	19517	19720	17859	13614	10782	9745	8.42525	10.1237	13.5068	19.3743	23.5028	26.6297	28.3342	28.282	25.8235	21.2633	15.9087	11.1088
307	Green	110.308	25.063	159	19.3568	7.54406	27.5283	735.304	32.4823	5.0775	27.4048	23.1702	11.8153	27.7495	9.88592	1834	352	48	67.2757	905	172	691	199	8506	8562	10523	13896	15348	16812	19517	19720	17859	13614	10782	9745	8.42525	10.1237	13.5068	19.3743	23.5028	26.6297	28.3342	28.282	25.8235	21.2633	15.9087	11.1088
308	Green	110.308	25.063	159	19.3568	7.54406	27.5283	735.304	32.4823	5.0775	27.4048	23.1702	11.8153	27.7495	9.88592	1834	352	48	67.2757	905	172	691	199	8506	8562	10523	13896	15348	16812	19517	19720	17859	13614	10782	9745	8.42525	10.1237	13.5068	19.3743	23.5028	26.6297	28.3342	28.282	25.8235	21.2633	15.9087	11.1088
309	Green	110.308	25.063	159	19.3568	7.54406	27.5283	735.304	32.4823	5.0775	27.4048	23.1702	11.8153	27.7495	9.88592	1834	352	48	67.2757	905	172	691	199	8506	8562	10523	13896	15348	16812	19517	19720	17859	13614	10782	9745	8.42525	10.1237	13.5068	19.3743	23.5028	26.6297	28.3342	28.282	25.8235	21.2633	15.9087	11.1088
310	Green	110.308	25.063	159	19.3568	7.54406	27.5283	735.304	32.4823	5.0775	27.4048	23.1702	11.8153	27.7495	9.88592	1834	352	48	67.2757	905	172	691	199	8506	8562	10523	13896	15348	16812	19517	19720	17859	13614	10782	9745	8.42525	10.1237	13.5068	19.3743	23.5028	26.6297	28.3342	28.282	25.8235	21.2633	15.9087	11.1088
311	Green	110.308	25.063	159	19.3568	7.54406	27.5283	735.304	32.4823	5.0775	27.4048	23.1702	11.8153	27.7495	9.88592	1834	352	48	67.2757	905	172	691	199	8506	8562	10523	13896	15348	16812	19517	19720	17859	13614	10782	9745	8.42525	10.1237	13.5068	19.3743	23.5028	26.6297	28.3342	28.282	25.8235	21.2633	15.9087	11.1088
312	Green	110.318	25.3641	189	18.6355	7.58923	27.3834	751.768	31.9862	4.2715	27.7148	22.5293	10.9924	27.2806	8.98637	1750	327	47	64.5676	852	177	636	188	8359	8387	10441	13807	15121	16664	19581	19876	17837	13232	10520	9505	7.574	9.084	12.6403	18.5745	22.8743	26.1423	27.8913	27.81	25.1675	20.4757	15.1012	10.3095
313	Green	110.318	25.3641	189	18.6355	7.58923	27.3834	751.768	31.9862	4.2715	27.7148	22.5293	10.9924	27.2806	8.98637	1750	327	47	64.5676	852	177	636	188	8359	8387	10441	13807	15121	16664	19581	19876	17837	13232	10520	9505	7.574	9.084	12.6403	18.5745	22.8743	26.1423	27.8913	27.81	25.1675	20.4757	15.1012	10.3095
314	Green	109.92	25.637	1020	14.5672	7.14517	26.9726	723.523	27.1803	0.68975	26.4905	18.436	7.16329	22.9207	5.26929	1684	297	45	60.8478	779	166	639	185	8023	8488	10623	13709	15009	16207	19049	19036	16946	12627	10085	8832	3.85925	5.316	8.95725	14.6567	18.7628	21.887	23.533	23.3407	20.6628	16.1943	10.9963	6.63375
315	Green	111.195	26.2754	227	17.9111	7.22877	24.6438	807.781	32.5448	3.21175	29.333	22.0905	9.62342	27.488	7.68508	1402	231	46	51.5174	626	185	419	192	8176	8751	10640	13330	14863	16232	20984	20297	17189	12699	9974	8599	6.19875	7.957	11.602	17.8715	22.464	25.9342	28.5335	27.9912	24.3665	19.3393	13.774	8.89775
318	Green	106.472	26.557	1253	14.3488	7.71396	29.7905	674.538	26.7682	0.87425	25.894	20.8259	5.47967	22.1373	5.47967	1130	214	17	71.3015	555	59	530	59	7493	9040	12193	15075	15594	15550	17639	17996	14814	10453	8725	7343	4.13525	5.7895	10.158	15.2005	18.5875	21.0693	22.818	22.5252	19.5042	15.289	10.597	6.5085
319	Green	106.472	26.557	1253	14.3488	7.71396	29.7905	674.538	26.7682	0.87425	25.894	20.8259	5.47967	22.1373	5.47967	1130	214	17	71.3015	555	59	530	59	7493	9040	12193	15075	15594	15550	17639	17996	14814	10453	8725	7343	4.13525	5.7895	10.158	15.2005	18.5875	21.0693	22.818	22.5252	19.5042	15.289	10.597	6.5085
320	Green	106.472	26.557	1253	14.3488	7.71396	29.7905	674.538	26.7682	0.87425	25.894	20.8259	5.47967	22.1373	5.47967	1130	214	17	71.3015	555	59	530	59	7493	9040	12193	15075	15594	15550	17639	17996	14814	10453	8725	7343	4.13525	5.7895	10.158	15.2005	18.5875	21.0693	22.818	22.5252	19.5042	15.289	10.597	6.5085
321	Green	106.472	26.557	1253	14.3488	7.71396	29.7905	674.538	26.7682	0.87425	25.894	20.8259	5.47967	22.1373	5.47967	1130	214	17	71.3015	555	59	530	59	7493	9040	12193	15075	15594	15550	17639	17996	14814	10453	8725	7343	4.13525	5.7895	10.158	15.2005	18.5875	21.0693	22.818	22.5252	19.5042	15.289	10.597	6.5085
372	Green	110.668	31.753	1204	12.2063	9.02038	29.0387	812	27.2952	-3.768	31.0632	21.2274	1.91133	22.0467	1.91133	1127	195	16	64.7206	497	58	493	58	8235	10003	12458	15058	17042	18417	19126	19224	14594	11369	8958	7748	0.638	2.367	6.538	12.7052	16.8695	20.4902	23.0662	22.586	18.0335	12.941	7.52125	2.731
378	Green	113.759	25.6181	750	16.4936	8.1725	29.117	728.657	29.9753	1.9075	28.0678	20.504	8.81238	24.9381	7.10925	1577	255	44	56.237	712	146	525	194	9530	9709	10983	13084	15052	16189	21524	20286	17311	14155	11227	9731	5.83075	7.5125	11.0503	16.7765	20.8932	23.841	25.7305	25.2425	22.42	18.0152	12.6243	7.979
382	Green	111.624	26.2286	120	18.2715	7.24615	24.3349	821.768	33.147	3.37025	29.7767	22.532	9.82254	28.0221	7.85508	1366	220	47	49.8898	598	188	391	198	8232	8869	10672	13247	14888	16190	21084	20305	17191	12795	9961	8539	6.34425	8.15825	11.9035	18.2598	22.8792	26.461	29.126	28.484	24.8142	19.7085	14.0635	9.059
383	Green	112.862	27.2291	88	17.8612	8.00625	25.6831	842.15	33.4077	2.2345	31.1732	22.2121	9.13183	27.9002	7.17596	1437	209	48	46.0816	609	192	419	208	8584	9264	11184	13556	15163	16191	22263	20927	17292	12965	10045	8627	5.7575	7.54075	11.5605	17.8783	22.5885	26.1677	29.0278	28.5042	24.4725	19.2003	13.4075	8.23425
385	Green	112.554	28.2767	81	17.4275	7.57815	24.001	862.511	33.2687	1.6945	31.5742	21.7416	8.57058	27.8375	6.56921	1375	197	46	46.7959	585	186	419	195	8224	9253	11433	13849	15360	16255	21560	20634	16759	12446	9574	8224	5.13425	6.88125	10.9685	17.2945	22.1763	25.7512	29.1973	28.5602	23.9895	18.5947	12.886	7.69525
389	Green	109.839	29.1866	636	15.8167	7.86812	26.3748	799.681	30.6838	0.85175	29.832	23.3745	5.70487	25.3843	5.70487	1436	246	28	60.7072	650	98	596	98	7377	8995	11426	14006	15325	16692	19486	19596	15655	11030	8554	7214	4.30275	6.0795	9.91775	16.0583	20.1842	23.5678	26.3727	26.2138	22.135	16.7957	11.442	6.72975
393	Green	114.426	24.5189	759	18.2309	8.03506	31.0432	644.649	30.1965	4.313	25.8835	21.8026	11.3519	25.5121	9.79667	1775	312	37	63.0592	827	138	650	194	9991	9849	10844	12754	15034	16012	20721	19444	16892	14650	11920	10468	8.656	10.2	13.566	18.6103	22.134	24.6605	26.0858	25.7873	23.7165	19.9555	14.8632	10.5358
403	Green	117.853	29.247	125	16.8541	8.00531	25.9313	839.427	31.9465	1.07525	30.8713	20.809	8.19721	26.8202	6.23033	1686	299	43	58.29	779	167	560	216	9654	10512	12546	15046	16927	17503	21961	21312	17655	14016	11029	9359	4.82825	6.73075	10.4572	16.538	21.2815	24.6092	28.0275	27.8225	23.7113	18.4815	12.6302	7.1355
439	Green	109.935	33.8682	845	12.4354	10.2594	30.2625	882.601	28.8097	-5.0915	33.9012	21.8688	1.24225	23.2012	1.24225	722	141	8	71.704	356	28	326	28	9204	10832	13395	16025	18504	20352	19898	18943	14230	11610	9044	8355	-0.03575	2.20225	6.78375	13.4067	17.8528	22.2183	24.0863	23.3008	18.2213	12.9412	6.69275	1.56325
441	Green	109.926	36.5666	969	10.1798	12.3899	30.5687	1039.18	29.1305	-11.4008	40.5312	20.8093	-3.31746	22.4093	-3.31746	505	111	2	93.377	306	9	276	9	9991	12258	15141	17911	20964	22456	21177	19268	15512	12848	10081	9025	-5.14025	-1.6585	4.502	12.2292	17.5175	21.6777	23.4007	22.15	16.8783	10.6182	3.1375	-3.156
530	Green	120.108	30.2469	61	16.4692	8.02287	25.2866	867.747	32.2752	0.5475	31.7277	24.5187	7.73071	26.8818	5.55762	1333	193	42	43.9617	486	153	472	180	9234	10326	13050	15622	17605	17810	20782	20645	16565	13668	10515	8927	4.21175	5.78275	9.69075	15.8827	20.7945	24.416	28.3477	27.885	23.3832	18.2682	12.295	6.681
531	Green	120.163	30.2786	16	16.4692	8.02287	25.2866	867.747	32.2752	0.5475	31.7277	24.5187	7.73071	26.8818	5.55762	1333	193	42	43.9617	486	153	472	180	9234	10326	13050	15622	17605	17810	20782	20645	16565	13668	10515	8927	4.21175	5.78275	9.69075	15.8827	20.7945	24.416	28.3477	27.885	23.3832	18.2682	12.295	6.681
72	Red	118.376	27.5872	341	17.4404	8.67348	29.9122	733.656	31.7057	2.70925	28.9965	20.9408	9.71346	26.0017	8.009	1737	335	42	64.8745	852	163	588	212	9637	10548	12063	14672	16170	17112	22072	20845	17586	14025	11124	9571	6.905	8.5035	12.2362	17.3312	21.262	24.2262	27.1273	26.6493	23.7442	19.066	13.6178	8.61775
90	Red	117.931	27.6412	271	17.9897	9.11812	30.8498	741.757	32.5015	2.945	29.5565	21.5647	14.2253	26.6149	8.46704	1763	329	45	65.1656	874	172	572	227	9737	10479	12056	14622	16165	17148	22323	20906	17863	14135	11210	9673	7.315	9.124	12.6525	17.9233	21.8935	24.8732	27.7155	27.252	24.4445	19.6268	14.092	8.96
93	Red	117.931	27.6412	271	17.9897	9.11812	30.8498	741.757	32.5015	2.945	29.5565	21.5647	14.2253	26.6149	8.46704	1763	329	45	65.1656	874	172	572	227	9737	10479	12056	14622	16165	17148	22323	20906	17863	14135	11210	9673	7.315	9.124	12.6525	17.9233	21.8935	24.8732	27.7155	27.252	24.4445	19.6268	14.092	8.96
114	Red	117.857	27.6472	318	17.9897	9.11812	30.8498	741.757	32.5015	2.945	29.5565	21.5647	14.2253	26.6149	8.46704	1763	329	45	65.1656	874	172	572	227	9737	10479	12056	14622	16165	17148	22323	20906	17863	14135	11210	9673	7.315	9.124	12.6525	17.9233	21.8935	24.8732	27.7155	27.252	24.4445	19.6268	14.092	8.96
119	Red	117.857	27.6472	318	17.9897	9.11812	30.8498	741.757	32.5015	2.945	29.5565	21.5647	14.2253	26.6149	8.46704	1763	329	45	65.1656	874	172	572	227	9737	10479	12056	14622	16165	17148	22323	20906	17863	14135	11210	9673	7.315	9.124	12.6525	17.9233	21.8935	24.8732	27.7155	27.252	24.4445	19.6268	14.092	8.96
120	Red	117.857	27.6472	318	17.9897	9.11812	30.8498	741.757	32.5015	2.945	29.5565	21.5647	14.2253	26.6149	8.46704	1763	329	45	65.1656	874	172	572	227	9737	10479	12056	14622	16165	17148	22323	20906	17863	14135	11210	9673	7.315	9.124	12.6525	17.9233	21.8935	24.8732	27.7155	27.252	24.4445	19.6268	14.092	8.96
121	Red	117.857	27.6472	318	17.9897	9.11812	30.8498	741.757	32.5015	2.945	29.5565	21.5647	14.2253	26.6149	8.46704	1763	329	45	65.1656	874	172	572	227	9737	10479	12056	14622	16165	17148	22323	20906	17863	14135	11210	9673	7.315	9.124	12.6525	17.9233	21.8935	24.8732	27.7155	27.252	24.4445	19.6268	14.092	8.96
122	Red	117.857	27.6472	318	17.9897	9.11812	30.8498	741.757	32.5015	2.945	29.5565	21.5647	14.2253	26.6149	8.46704	1763	329	45	65.1656	874	172	572	227	9737	10479	12056	14622	16165	17148	22323	20906	17863	14135	11210	9673	7.315	9.124	12.6525	17.9233	21.8935	24.8732	27.7155	27.252	24.4445	19.6268	14.092	8.96
123	Red	117.857	27.6472	318	17.9897	9.11812	30.8498	741.757	32.5015	2.945	29.5565	21.5647	14.2253	26.6149	8.46704	1763	329	45	65.1656	874	172	572	227	9737	10479	12056	14622	16165	17148	22323	20906	17863	14135	11210	9673	7.315	9.124	12.6525	17.9233	21.8935	24.8732	27.7155	27.252	24.4445	19.6268	14.092	8.96
124	Red	117.892	27.6481	318	17.9897	9.11812	30.8498	741.757	32.5015	2.945	29.5565	21.5647	14.2253	26.6149	8.46704	1763	329	45	65.1656	874	172	572	227	9737	10479	12056	14622	16165	17148	22323	20906	17863	14135	11210	9673	7.315	9.124	12.6525	17.9233	21.8935	24.8732	27.7155	27.252	24.4445	19.6268	14.092	8.96
136	Red	117.668	27.7133	975	13.8479	7.51338	27.6133	710.105	27.0298	-0.1795	27.2093	17.3462	6.44588	22.1882	4.75692	2032	347	49	57.7095	924	187	698	239	9485	10174	11891	14387	15981	16832	21414	20007	17013	13694	10971	9371	3.7545	4.9735	8.754	13.8495	17.6478	20.5387	23.293	22.7358	19.7903	15.249	10.038	5.5475
176	Red	118.038	27.7567	385	17.3869	8.87038	30.4426	736.795	31.6408	2.50275	29.138	20.9237	9.61746	25.9773	7.95175	1786	335	44	64.6079	879	171	588	225	9732	10484	12096	14637	16187	17116	22134	20827	17674	14033	11190	9629	6.79875	8.534	12.0075	17.3057	21.2502	24.2208	27.0905	26.6243	23.7582	19.007	13.5323	8.52225
193	Red	118.038	27.7567	385	17.3869	8.87038	30.4426	736.795	31.6408	2.50275	29.138	20.9237	9.61746	25.9773	7.95175	1786	335	44	64.6079	879	171	588	225	9732	10484	12096	14637	16187	17116	22134	20827	17674	14033	11190	9629	6.79875	8.534	12.0075	17.3057	21.2502	24.2208	27.0905	26.6243	23.7582	19.007	13.5323	8.52225
194	Red	118.038	27.7567	385	17.3869	8.87038	30.4426	736.795	31.6408	2.50275	29.138	20.9237	9.61746	25.9773	7.95175	1786	335	44	64.6079	879	171	588	225	9732	10484	12096	14637	16187	17116	22134	20827	17674	14033	11190	9629	6.79875	8.534	12.0075	17.3057	21.2502	24.2208	27.0905	26.6243	23.7582	19.007	13.5323	8.52225
204	Red	117.724	27.82	1390	13.8479	7.51338	27.6133	710.105	27.0298	-0.1795	27.2093	17.3462	6.44588	22.1882	4.75692	2032	347	49	57.7095	924	187	698	239	9485	10174	11891	14387	15981	16832	21414	20007	17013	13694	10971	9371	3.7545	4.9735	8.754	13.8495	17.6478	20.5387	23.293	22.7358	19.7903	15.249	10.038	5.5475
250	Red	113.35	23.1408	9	22.2275	7.4099	32.3682	571.744	32.5365	9.644	22.8925	27.4731	16.3387	28.4726	14.6638	1695	274	35	66.193	777	117	745	145	9363	8806	9173	11030	14424	14810	17697	16490	15633	14658	12506	10725	13.7355	14.696	17.8907	22.175	25.7092	27.8442	28.8675	28.7057	27.3795	24.451	19.7195	15.5638
252	Red	112.545	23.1739	182	21.2367	7.33856	31.7549	583.829	31.8545	8.7445	23.11	26.6729	15.1764	27.6425	13.5103	1774	305	38	65.8622	803	123	746	155	9732	9352	10060	12160	15175	15939	18960	17973	16765	15096	12673	10826	12.5983	13.5522	16.9028	21.3638	24.916	27.0478	28.0527	27.8245	26.4412	23.2145	18.5435	14.3855
253	Red	112.545	23.1739	182	21.2367	7.33856	31.7549	583.829	31.8545	8.7445	23.11	26.6729	15.1764	27.6425	13.5103	1774	305	38	65.8622	803	123	746	155	9732	9352	10060	12160	15175	15939	18960	17973	16765	15096	12673	10826	12.5983	13.5522	16.9028	21.3638	24.916	27.0478	28.0527	27.8245	26.4412	23.2145	18.5435	14.3855
254	Red	112.545	23.1739	182	21.2367	7.33856	31.7549	583.829	31.8545	8.7445	23.11	26.6729	15.1764	27.6425	13.5103	1774	305	38	65.8622	803	123	746	155	9732	9352	10060	12160	15175	15939	18960	17973	16765	15096	12673	10826	12.5983	13.5522	16.9028	21.3638	24.916	27.0478	28.0527	27.8245	26.4412	23.2145	18.5435	14.3855
258	Red	112.545	23.1739	182	21.2367	7.33856	31.7549	583.829	31.8545	8.7445	23.11	26.6729	15.1764	27.6425	13.5103	1774	305	38	65.8622	803	123	746	155	9732	9352	10060	12160	15175	15939	18960	17973	16765	15096	12673	10826	12.5983	13.5522	16.9028	21.3638	24.916	27.0478	28.0527	27.8245	26.4412	23.2145	18.5435	14.3855
259	Red	112.545	23.1739	182	21.2367	7.33856	31.7549	583.829	31.8545	8.7445	23.11	26.6729	15.1764	27.6425	13.5103	1774	305	38	65.8622	803	123	746	155	9732	9352	10060	12160	15175	15939	18960	17973	16765	15096	12673	10826	12.5983	13.5522	16.9028	21.3638	24.916	27.0478	28.0527	27.8245	26.4412	23.2145	18.5435	14.3855
260	Red	112.545	23.1739	182	21.2367	7.33856	31.7549	583.829	31.8545	8.7445	23.11	26.6729	15.1764	27.6425	13.5103	1774	305	38	65.8622	803	123	746	155	9732	9352	10060	12160	15175	15939	18960	17973	16765	15096	12673	10826	12.5983	13.5522	16.9028	21.3638	24.916	27.0478	28.0527	27.8245	26.4412	23.2145	18.5435	14.3855
261	Red	112.545	23.1739	182	21.2367	7.33856	31.7549	583.829	31.8545	8.7445	23.11	26.6729	15.1764	27.6425	13.5103	1774	305	38	65.8622	803	123	746	155	9732	9352	10060	12160	15175	15939	18960	17973	16765	15096	12673	10826	12.5983	13.5522	16.9028	21.3638	24.916	27.0478	28.0527	27.8245	26.4412	23.2145	18.5435	14.3855
262	Red	112.545	23.1739	182	21.2367	7.33856	31.7549	583.829	31.8545	8.7445	23.11	26.6729	15.1764	27.6425	13.5103	1774	305	38	65.8622	803	123	746	155	9732	9352	10060	12160	15175	15939	18960	17973	16765	15096	12673	10826	12.5983	13.5522	16.9028	21.3638	24.916	27.0478	28.0527	27.8245	26.4412	23.2145	18.5435	14.3855
263	Red	112.545	23.1739	182	21.2367	7.33856	31.7549	583.829	31.8545	8.7445	23.11	26.6729	15.1764	27.6425	13.5103	1774	305	38	65.8622	803	123	746	155	9732	9352	10060	12160	15175	15939	18960	17973	16765	15096	12673	10826	12.5983	13.5522	16.9028	21.3638	24.916	27.0478	28.0527	27.8245	26.4412	23.2145	18.5435	14.3855
264	Red	112.545	23.1739	182	21.2367	7.33856	31.7549	583.829	31.8545	8.7445	23.11	26.6729	15.1764	27.6425	13.5103	1774	305	38	65.8622	803	123	746	155	9732	9352	10060	12160	15175	15939	18960	17973	16765	15096	12673	10826	12.5983	13.5522	16.9028	21.3638	24.916	27.0478	28.0527	27.8245	26.4412	23.2145	18.5435	14.3855
267	Red	112.545	23.1739	182	21.2367	7.33856	31.7549	583.829	31.8545	8.7445	23.11	26.6729	15.1764	27.6425	13.5103	1774	305	38	65.8622	803	123	746	155	9732	9352	10060	12160	15175	15939	18960	17973	16765	15096	12673	10826	12.5983	13.5522	16.9028	21.3638	24.916	27.0478	28.0527	27.8245	26.4412	23.2145	18.5435	14.3855
270	Red	112.545	23.1739	182	21.2367	7.33856	31.7549	583.829	31.8545	8.7445	23.11	26.6729	15.1764	27.6425	13.5103	1774	305	38	65.8622	803	123	746	155	9732	9352	10060	12160	15175	15939	18960	17973	16765	15096	12673	10826	12.5983	13.5522	16.9028	21.3638	24.916	27.0478	28.0527	27.8245	26.4412	23.2145	18.5435	14.3855
272	Red	112.545	23.1739	182	21.2367	7.33856	31.7549	583.829	31.8545	8.7445	23.11	26.6729	15.1764	27.6425	13.5103	1774	305	38	65.8622	803	123	746	155	9732	9352	10060	12160	15175	15939	18960	17973	16765	15096	12673	10826	12.5983	13.5522	16.9028	21.3638	24.916	27.0478	28.0527	27.8245	26.4412	23.2145	18.5435	14.3855
273	Red	112.545	23.1739	182	21.2367	7.33856	31.7549	583.829	31.8545	8.7445	23.11	26.6729	15.1764	27.6425	13.5103	1774	305	38	65.8622	803	123	746	155	9732	9352	10060	12160	15175	15939	18960	17973	16765	15096	12673	10826	12.5983	13.5522	16.9028	21.3638	24.916	27.0478	28.0527	27.8245	26.4412	23.2145	18.5435	14.3855
275	Red	112.545	23.1739	182	21.2367	7.33856	31.7549	583.829	31.8545	8.7445	23.11	26.6729	15.1764	27.6425	13.5103	1774	305	38	65.8622	803	123	746	155	9732	9352	10060	12160	15175	15939	18960	17973	16765	15096	12673	10826	12.5983	13.5522	16.9028	21.3638	24.916	27.0478	28.0527	27.8245	26.4412	23.2145	18.5435	14.3855
276	Red	112.545	23.1739	182	21.2367	7.33856	31.7549	583.829	31.8545	8.7445	23.11	26.6729	15.1764	27.6425	13.5103	1774	305	38	65.8622	803	123	746	155	9732	9352	10060	12160	15175	15939	18960	17973	16765	15096	12673	10826	12.5983	13.5522	16.9028	21.3638	24.916	27.0478	28.0527	27.8245	26.4412	23.2145	18.5435	14.3855
295	Red	110.308	25.063	159	19.3568	7.54406	27.5283	735.304	32.4823	5.0775	27.4048	23.1702	11.8153	27.7495	9.88592	1834	352	48	67.2757	905	172	691	199	8506	8562	10523	13896	15348	16812	19517	19720	17859	13614	10782	9745	8.42525	10.1237	13.5068	19.3743	23.5028	26.6297	28.3342	28.282	25.8235	21.2633	15.9087	11.1088
296	Red	110.308	25.063	159	19.3568	7.54406	27.5283	735.304	32.4823	5.0775	27.4048	23.1702	11.8153	27.7495	9.88592	1834	352	48	67.2757	905	172	691	199	8506	8562	10523	13896	15348	16812	19517	19720	17859	13614	10782	9745	8.42525	10.1237	13.5068	19.3743	23.5028	26.6297	28.3342	28.282	25.8235	21.2633	15.9087	11.1088
301	Red	110.308	25.063	159	19.3568	7.54406	27.5283	735.304	32.4823	5.0775	27.4048	23.1702	11.8153	27.7495	9.88592	1834	352	48	67.2757	905	172	691	199	8506	8562	10523	13896	15348	16812	19517	19720	17859	13614	10782	9745	8.42525	10.1237	13.5068	19.3743	23.5028	26.6297	28.3342	28.282	25.8235	21.2633	15.9087	11.1088
302	Red	110.308	25.063	159	19.3568	7.54406	27.5283	735.304	32.4823	5.0775	27.4048	23.1702	11.8153	27.7495	9.88592	1834	352	48	67.2757	905	172	691	199	8506	8562	10523	13896	15348	16812	19517	19720	17859	13614	10782	9745	8.42525	10.1237	13.5068	19.3743	23.5028	26.6297	28.3342	28.282	25.8235	21.2633	15.9087	11.1088
304	Red	110.308	25.063	159	19.3568	7.54406	27.5283	735.304	32.4823	5.0775	27.4048	23.1702	11.8153	27.7495	9.88592	1834	352	48	67.2757	905	172	691	199	8506	8562	10523	13896	15348	16812	19517	19720	17859	13614	10782	9745	8.42525	10.1237	13.5068	19.3743	23.5028	26.6297	28.3342	28.282	25.8235	21.2633	15.9087	11.1088
305	Red	110.308	25.063	159	19.3568	7.54406	27.5283	735.304	32.4823	5.0775	27.4048	23.1702	11.8153	27.7495	9.88592	1834	352	48	67.2757	905	172	691	199	8506	8562	10523	13896	15348	16812	19517	19720	17859	13614	10782	9745	8.42525	10.1237	13.5068	19.3743	23.5028	26.6297	28.3342	28.282	25.8235	21.2633	15.9087	11.1088
438	Red	109.935	33.8682	845	12.4354	10.2594	30.2625	882.601	28.8097	-5.0915	33.9012	21.8688	1.24225	23.2012	1.24225	722	141	8	71.704	356	28	326	28	9204	10832	13395	16025	18504	20352	19898	18943	14230	11610	9044	8355	-0.03575	2.20225	6.78375	13.4067	17.8528	22.2183	24.0863	23.3008	18.2213	12.9412	6.69275	1.56325
532	Red	120.163	30.2786	16	16.4692	8.02287	25.2866	867.747	32.2752	0.5475	31.7277	24.5187	7.73071	26.8818	5.55762	1333	193	42	43.9617	486	153	472	180	9234	10326	13050	15622	17605	17810	20782	20645	16565	13668	10515	8927	4.21175	5.78275	9.69075	15.8827	20.7945	24.416	28.3477	27.885	23.3832	18.2682	12.295	6.681
28	Transition	116.214	40.0132	102	11.9184	11.8813	28.9808	1113.65	30.7728	-10.2245	40.9972	24.8917	-2.49617	24.8917	-2.49617	535	183	3	132.82	404	9	404	9	8524	11431	15143	18646	21774	21671	19612	18352	16256	12506	9129	7552	-4.2565	-1.158	5.41675	14.0495	19.7577	24.1095	25.945	24.6215	19.6642	12.7837	4.16175	-2.06825
57	Transition	119.296	25.4387	12	20.2712	6.22929	26.8852	634.031	31.8438	8.67385	23.17	22.3421	18.4176	27.7564	12.5227	1193	231	25	62.9365	534	87	342	135	10351	11562	12952	15444	16686	17953	21522	19996	17709	14767	12023	10482	11.7531	11.85	14.1115	18.5462	22.5046	25.9754	28.5077	28.3754	26.3877	22.7908	18.4838	13.9685
58	Transition	119.296	25.4387	12	20.2712	6.22929	26.8852	634.031	31.8438	8.67385	23.17	22.3421	18.4176	27.7564	12.5227	1193	231	25	62.9365	534	87	342	135	10351	11562	12952	15444	16686	17953	21522	19996	17709	14767	12023	10482	11.7531	11.85	14.1115	18.5462	22.5046	25.9754	28.5077	28.3754	26.3877	22.7908	18.4838	13.9685
59	Transition	118.185	25.6419	954	16.9227	8.11806	32.9527	596.911	28.874	4.2385	24.6355	19.5021	10.9972	23.8788	9.35625	1468	250	29	60.1943	649	115	558	152	10398	11189	12483	14835	16149	17290	21575	19973	17471	14644	11955	10529	8.582	9.3235	12.1532	16.2278	19.7475	22.53	24.761	24.3445	22.3617	18.6303	14.244	10.166
60	Transition	118.185	25.6419	954	16.9227	8.11806	32.9527	596.911	28.874	4.2385	24.6355	19.5021	10.9972	23.8788	9.35625	1468	250	29	60.1943	649	115	558	152	10398	11189	12483	14835	16149	17290	21575	19973	17471	14644	11955	10529	8.582	9.3235	12.1532	16.2278	19.7475	22.53	24.761	24.3445	22.3617	18.6303	14.244	10.166
61	Transition	119.292	26.0756	11	20.1416	7.14081	28.0331	671.01	33.1575	7.68475	25.4728	22.4903	14.0367	28.0976	11.9175	1374	259	35	59.7574	602	117	393	161	9760	11087	12361	15064	16216	17459	21304	20084	17308	14202	11474	9965	11.1067	11.4453	13.965	18.5693	22.6283	26.2743	29.2255	28.7477	26.3205	22.4167	17.803	13.1997
63	Transition	117.384	26.5667	428	17.9984	8.73021	31.2222	690.293	31.8685	3.907	27.9615	21.445	10.6227	26.0535	9.11296	1688	295	43	61.4994	806	164	556	209	9965	10629	12038	14486	15939	17053	22310	20475	17710	14343	11377	9995	8.14475	9.66175	13.1807	18.0805	21.6388	24.6115	27.0618	26.4883	23.893	19.494	14.1912	9.531
64	Transition	117.384	26.5667	428	17.9984	8.73021	31.2222	690.293	31.8685	3.907	27.9615	21.445	10.6227	26.0535	9.11296	1688	295	43	61.4994	806	164	556	209	9965	10629	12038	14486	15939	17053	22310	20475	17710	14343	11377	9995	8.14475	9.66175	13.1807	18.0805	21.6388	24.6115	27.0618	26.4883	23.893	19.494	14.1912	9.531
65	Transition	117.483	26.6484	416	17.9984	8.73021	31.2222	690.293	31.8685	3.907	27.9615	21.445	10.6227	26.0535	9.11296	1688	295	43	61.4994	806	164	556	209	9965	10629	12038	14486	15939	17053	22310	20475	17710	14343	11377	9995	8.14475	9.66175	13.1807	18.0805	21.6388	24.6115	27.0618	26.4883	23.893	19.494	14.1912	9.531
66	Transition	117.462	26.7852	382	18.2359	8.76948	30.9605	705.578	32.3068	3.982	28.3248	21.7215	14.6115	26.4672	9.15925	1701	301	44	62.5151	822	167	555	213	9936	10605	12020	14506	15974	17096	22418	20632	17797	14337	11341	9939	8.18675	9.67	13.2557	18.252	21.9517	24.9583	27.488	26.9548	24.278	19.802	14.411	9.62275
67	Transition	118.125	27.3455	182	18.3544	9.1344	30.7242	745.612	33.004	3.27375	29.7303	21.9525	14.5553	26.9937	8.72929	1721	324	46	65.439	854	168	563	222	9717	10554	12075	14674	16164	17182	22207	20941	17825	14167	11202	9610	7.596	9.4055	13.1517	18.2925	22.3113	25.2585	28.1145	27.6033	24.851	20.0435	14.4375	9.1865
68	Transition	117.324	27.54	296	17.0998	8.82325	29.6535	758.915	31.6343	1.87975	29.7545	20.85	13.2645	25.9882	7.37425	1836	332	48	62.585	890	182	599	238	9643	10278	11975	14470	16049	17048	22382	20898	17759	14114	11238	9624	6.17725	7.9425	11.5948	17.0642	21.1677	24.3193	27.0532	26.5935	23.4928	18.7015	13.0942	8.00025
70	Transition	118.376	27.5872	341	17.4404	8.67348	29.9122	733.656	31.7057	2.70925	28.9965	20.9408	9.71346	26.0017	8.009	1737	335	42	64.8745	852	163	588	212	9637	10548	12063	14672	16170	17112	22072	20845	17586	14025	11124	9571	6.905	8.5035	12.2362	17.3312	21.262	24.2262	27.1273	26.6493	23.7442	19.066	13.6178	8.61775
71	Transition	118.376	27.5872	341	17.4404	8.67348	29.9122	733.656	31.7057	2.70925	28.9965	20.9408	9.71346	26.0017	8.009	1737	335	42	64.8745	852	163	588	212	9637	10548	12063	14672	16170	17112	22072	20845	17586	14025	11124	9571	6.905	8.5035	12.2362	17.3312	21.262	24.2262	27.1273	26.6493	23.7442	19.066	13.6178	8.61775
75	Transition	117.673	27.6071	835	16.1527	8.20871	29.1019	723.546	29.9487	1.742	28.2067	19.6998	8.53667	24.5977	6.86071	1884	337	48	61.3262	900	182	624	236	9582	10264	11917	14477	16044	16999	21999	20487	17494	13905	11098	9512	5.78	7.29925	10.9567	16.1567	20.004	22.9395	25.6742	25.1775	22.325	17.6835	12.3263	7.499
76	Transition	117.673	27.6071	835	16.1527	8.20871	29.1019	723.546	29.9487	1.742	28.2067	19.6998	8.53667	24.5977	6.86071	1884	337	48	61.3262	900	182	624	236	9582	10264	11917	14477	16044	16999	21999	20487	17494	13905	11098	9512	5.78	7.29925	10.9567	16.1567	20.004	22.9395	25.6742	25.1775	22.325	17.6835	12.3263	7.499
77	Transition	117.931	27.6412	271	17.9897	9.11812	30.8498	741.757	32.5015	2.945	29.5565	21.5647	14.2253	26.6149	8.46704	1763	329	45	65.1656	874	172	572	227	9737	10479	12056	14622	16165	17148	22323	20906	17863	14135	11210	9673	7.315	9.124	12.6525	17.9233	21.8935	24.8732	27.7155	27.252	24.4445	19.6268	14.092	8.96
78	Transition	117.931	27.6412	271	17.9897	9.11812	30.8498	741.757	32.5015	2.945	29.5565	21.5647	14.2253	26.6149	8.46704	1763	329	45	65.1656	874	172	572	227	9737	10479	12056	14622	16165	17148	22323	20906	17863	14135	11210	9673	7.315	9.124	12.6525	17.9233	21.8935	24.8732	27.7155	27.252	24.4445	19.6268	14.092	8.96
79	Transition	117.931	27.6412	271	17.9897	9.11812	30.8498	741.757	32.5015	2.945	29.5565	21.5647	14.2253	26.6149	8.46704	1763	329	45	65.1656	874	172	572	227	9737	10479	12056	14622	16165	17148	22323	20906	17863	14135	11210	9673	7.315	9.124	12.6525	17.9233	21.8935	24.8732	27.7155	27.252	24.4445	19.6268	14.092	8.96
80	Transition	117.931	27.6412	271	17.9897	9.11812	30.8498	741.757	32.5015	2.945	29.5565	21.5647	14.2253	26.6149	8.46704	1763	329	45	65.1656	874	172	572	227	9737	10479	12056	14622	16165	17148	22323	20906	17863	14135	11210	9673	7.315	9.124	12.6525	17.9233	21.8935	24.8732	27.7155	27.252	24.4445	19.6268	14.092	8.96
81	Transition	117.931	27.6412	271	17.9897	9.11812	30.8498	741.757	32.5015	2.945	29.5565	21.5647	14.2253	26.6149	8.46704	1763	329	45	65.1656	874	172	572	227	9737	10479	12056	14622	16165	17148	22323	20906	17863	14135	11210	9673	7.315	9.124	12.6525	17.9233	21.8935	24.8732	27.7155	27.252	24.4445	19.6268	14.092	8.96
82	Transition	117.931	27.6412	271	17.9897	9.11812	30.8498	741.757	32.5015	2.945	29.5565	21.5647	14.2253	26.6149	8.46704	1763	329	45	65.1656	874	172	572	227	9737	10479	12056	14622	16165	17148	22323	20906	17863	14135	11210	9673	7.315	9.124	12.6525	17.9233	21.8935	24.8732	27.7155	27.252	24.4445	19.6268	14.092	8.96
83	Transition	117.931	27.6412	271	17.9897	9.11812	30.8498	741.757	32.5015	2.945	29.5565	21.5647	14.2253	26.6149	8.46704	1763	329	45	65.1656	874	172	572	227	9737	10479	12056	14622	16165	17148	22323	20906	17863	14135	11210	9673	7.315	9.124	12.6525	17.9233	21.8935	24.8732	27.7155	27.252	24.4445	19.6268	14.092	8.96
85	Transition	117.931	27.6412	271	17.9897	9.11812	30.8498	741.757	32.5015	2.945	29.5565	21.5647	14.2253	26.6149	8.46704	1763	329	45	65.1656	874	172	572	227	9737	10479	12056	14622	16165	17148	22323	20906	17863	14135	11210	9673	7.315	9.124	12.6525	17.9233	21.8935	24.8732	27.7155	27.252	24.4445	19.6268	14.092	8.96
86	Transition	117.931	27.6412	271	17.9897	9.11812	30.8498	741.757	32.5015	2.945	29.5565	21.5647	14.2253	26.6149	8.46704	1763	329	45	65.1656	874	172	572	227	9737	10479	12056	14622	16165	17148	22323	20906	17863	14135	11210	9673	7.315	9.124	12.6525	17.9233	21.8935	24.8732	27.7155	27.252	24.4445	19.6268	14.092	8.96
87	Transition	117.931	27.6412	271	17.9897	9.11812	30.8498	741.757	32.5015	2.945	29.5565	21.5647	14.2253	26.6149	8.46704	1763	329	45	65.1656	874	172	572	227	9737	10479	12056	14622	16165	17148	22323	20906	17863	14135	11210	9673	7.315	9.124	12.6525	17.9233	21.8935	24.8732	27.7155	27.252	24.4445	19.6268	14.092	8.96
88	Transition	117.931	27.6412	271	17.9897	9.11812	30.8498	741.757	32.5015	2.945	29.5565	21.5647	14.2253	26.6149	8.46704	1763	329	45	65.1656	874	172	572	227	9737	10479	12056	14622	16165	17148	22323	20906	17863	14135	11210	9673	7.315	9.124	12.6525	17.9233	21.8935	24.8732	27.7155	27.252	24.4445	19.6268	14.092	8.96
89	Transition	117.931	27.6412	271	17.9897	9.11812	30.8498	741.757	32.5015	2.945	29.5565	21.5647	14.2253	26.6149	8.46704	1763	329	45	65.1656	874	172	572	227	9737	10479	12056	14622	16165	17148	22323	20906	17863	14135	11210	9673	7.315	9.124	12.6525	17.9233	21.8935	24.8732	27.7155	27.252	24.4445	19.6268	14.092	8.96
91	Transition	117.931	27.6412	271	17.9897	9.11812	30.8498	741.757	32.5015	2.945	29.5565	21.5647	14.2253	26.6149	8.46704	1763	329	45	65.1656	874	172	572	227	9737	10479	12056	14622	16165	17148	22323	20906	17863	14135	11210	9673	7.315	9.124	12.6525	17.9233	21.8935	24.8732	27.7155	27.252	24.4445	19.6268	14.092	8.96
92	Transition	117.931	27.6412	271	17.9897	9.11812	30.8498	741.757	32.5015	2.945	29.5565	21.5647	14.2253	26.6149	8.46704	1763	329	45	65.1656	874	172	572	227	9737	10479	12056	14622	16165	17148	22323	20906	17863	14135	11210	9673	7.315	9.124	12.6525	17.9233	21.8935	24.8732	27.7155	27.252	24.4445	19.6268	14.092	8.96
94	Transition	117.857	27.6472	318	17.9897	9.11812	30.8498	741.757	32.5015	2.945	29.5565	21.5647	14.2253	26.6149	8.46704	1763	329	45	65.1656	874	172	572	227	9737	10479	12056	14622	16165	17148	22323	20906	17863	14135	11210	9673	7.315	9.124	12.6525	17.9233	21.8935	24.8732	27.7155	27.252	24.4445	19.6268	14.092	8.96
95	Transition	117.857	27.6472	318	17.9897	9.11812	30.8498	741.757	32.5015	2.945	29.5565	21.5647	14.2253	26.6149	8.46704	1763	329	45	65.1656	874	172	572	227	9737	10479	12056	14622	16165	17148	22323	20906	17863	14135	11210	9673	7.315	9.124	12.6525	17.9233	21.8935	24.8732	27.7155	27.252	24.4445	19.6268	14.092	8.96
96	Transition	117.857	27.6472	318	17.9897	9.11812	30.8498	741.757	32.5015	2.945	29.5565	21.5647	14.2253	26.6149	8.46704	1763	329	45	65.1656	874	172	572	227	9737	10479	12056	14622	16165	17148	22323	20906	17863	14135	11210	9673	7.315	9.124	12.6525	17.9233	21.8935	24.8732	27.7155	27.252	24.4445	19.6268	14.092	8.96
97	Transition	117.857	27.6472	318	17.9897	9.11812	30.8498	741.757	32.5015	2.945	29.5565	21.5647	14.2253	26.6149	8.46704	1763	329	45	65.1656	874	172	572	227	9737	10479	12056	14622	16165	17148	22323	20906	17863	14135	11210	9673	7.315	9.124	12.6525	17.9233	21.8935	24.8732	27.7155	27.252	24.4445	19.6268	14.092	8.96
98	Transition	117.857	27.6472	318	17.9897	9.11812	30.8498	741.757	32.5015	2.945	29.5565	21.5647	14.2253	26.6149	8.46704	1763	329	45	65.1656	874	172	572	227	9737	10479	12056	14622	16165	17148	22323	20906	17863	14135	11210	9673	7.315	9.124	12.6525	17.9233	21.8935	24.8732	27.7155	27.252	24.4445	19.6268	14.092	8.96
99	Transition	117.857	27.6472	318	17.9897	9.11812	30.8498	741.757	32.5015	2.945	29.5565	21.5647	14.2253	26.6149	8.46704	1763	329	45	65.1656	874	172	572	227	9737	10479	12056	14622	16165	17148	22323	20906	17863	14135	11210	9673	7.315	9.124	12.6525	17.9233	21.8935	24.8732	27.7155	27.252	24.4445	19.6268	14.092	8.96
100	Transition	117.857	27.6472	318	17.9897	9.11812	30.8498	741.757	32.5015	2.945	29.5565	21.5647	14.2253	26.6149	8.46704	1763	329	45	65.1656	874	172	572	227	9737	10479	12056	14622	16165	17148	22323	20906	17863	14135	11210	9673	7.315	9.124	12.6525	17.9233	21.8935	24.8732	27.7155	27.252	24.4445	19.6268	14.092	8.96
101	Transition	117.857	27.6472	318	17.9897	9.11812	30.8498	741.757	32.5015	2.945	29.5565	21.5647	14.2253	26.6149	8.46704	1763	329	45	65.1656	874	172	572	227	9737	10479	12056	14622	16165	17148	22323	20906	17863	14135	11210	9673	7.315	9.124	12.6525	17.9233	21.8935	24.8732	27.7155	27.252	24.4445	19.6268	14.092	8.96
103	Transition	117.857	27.6472	318	17.9897	9.11812	30.8498	741.757	32.5015	2.945	29.5565	21.5647	14.2253	26.6149	8.46704	1763	329	45	65.1656	874	172	572	227	9737	10479	12056	14622	16165	17148	22323	20906	17863	14135	11210	9673	7.315	9.124	12.6525	17.9233	21.8935	24.8732	27.7155	27.252	24.4445	19.6268	14.092	8.96
105	Transition	117.857	27.6472	318	17.9897	9.11812	30.8498	741.757	32.5015	2.945	29.5565	21.5647	14.2253	26.6149	8.46704	1763	329	45	65.1656	874	172	572	227	9737	10479	12056	14622	16165	17148	22323	20906	17863	14135	11210	9673	7.315	9.124	12.6525	17.9233	21.8935	24.8732	27.7155	27.252	24.4445	19.6268	14.092	8.96
106	Transition	117.857	27.6472	318	17.9897	9.11812	30.8498	741.757	32.5015	2.945	29.5565	21.5647	14.2253	26.6149	8.46704	1763	329	45	65.1656	874	172	572	227	9737	10479	12056	14622	16165	17148	22323	20906	17863	14135	11210	9673	7.315	9.124	12.6525	17.9233	21.8935	24.8732	27.7155	27.252	24.4445	19.6268	14.092	8.96
108	Transition	117.857	27.6472	318	17.9897	9.11812	30.8498	741.757	32.5015	2.945	29.5565	21.5647	14.2253	26.6149	8.46704	1763	329	45	65.1656	874	172	572	227	9737	10479	12056	14622	16165	17148	22323	20906	17863	14135	11210	9673	7.315	9.124	12.6525	17.9233	21.8935	24.8732	27.7155	27.252	24.4445	19.6268	14.092	8.96
109	Transition	117.857	27.6472	318	17.9897	9.11812	30.8498	741.757	32.5015	2.945	29.5565	21.5647	14.2253	26.6149	8.46704	1763	329	45	65.1656	874	172	572	227	9737	10479	12056	14622	16165	17148	22323	20906	17863	14135	11210	9673	7.315	9.124	12.6525	17.9233	21.8935	24.8732	27.7155	27.252	24.4445	19.6268	14.092	8.96
110	Transition	117.857	27.6472	318	17.9897	9.11812	30.8498	741.757	32.5015	2.945	29.5565	21.5647	14.2253	26.6149	8.46704	1763	329	45	65.1656	874	172	572	227	9737	10479	12056	14622	16165	17148	22323	20906	17863	14135	11210	9673	7.315	9.124	12.6525	17.9233	21.8935	24.8732	27.7155	27.252	24.4445	19.6268	14.092	8.96
111	Transition	117.857	27.6472	318	17.9897	9.11812	30.8498	741.757	32.5015	2.945	29.5565	21.5647	14.2253	26.6149	8.46704	1763	329	45	65.1656	874	172	572	227	9737	10479	12056	14622	16165	17148	22323	20906	17863	14135	11210	9673	7.315	9.124	12.6525	17.9233	21.8935	24.8732	27.7155	27.252	24.4445	19.6268	14.092	8.96
113	Transition	117.857	27.6472	318	17.9897	9.11812	30.8498	741.757	32.5015	2.945	29.5565	21.5647	14.2253	26.6149	8.46704	1763	329	45	65.1656	874	172	572	227	9737	10479	12056	14622	16165	17148	22323	20906	17863	14135	11210	9673	7.315	9.124	12.6525	17.9233	21.8935	24.8732	27.7155	27.252	24.4445	19.6268	14.092	8.96
116	Transition	117.857	27.6472	318	17.9897	9.11812	30.8498	741.757	32.5015	2.945	29.5565	21.5647	14.2253	26.6149	8.46704	1763	329	45	65.1656	874	172	572	227	9737	10479	12056	14622	16165	17148	22323	20906	17863	14135	11210	9673	7.315	9.124	12.6525	17.9233	21.8935	24.8732	27.7155	27.252	24.4445	19.6268	14.092	8.96
117	Transition	117.857	27.6472	318	17.9897	9.11812	30.8498	741.757	32.5015	2.945	29.5565	21.5647	14.2253	26.6149	8.46704	1763	329	45	65.1656	874	172	572	227	9737	10479	12056	14622	16165	17148	22323	20906	17863	14135	11210	9673	7.315	9.124	12.6525	17.9233	21.8935	24.8732	27.7155	27.252	24.4445	19.6268	14.092	8.96
118	Transition	117.857	27.6472	318	17.9897	9.11812	30.8498	741.757	32.5015	2.945	29.5565	21.5647	14.2253	26.6149	8.46704	1763	329	45	65.1656	874	172	572	227	9737	10479	12056	14622	16165	17148	22323	20906	17863	14135	11210	9673	7.315	9.124	12.6525	17.9233	21.8935	24.8732	27.7155	27.252	24.4445	19.6268	14.092	8.96
125	Transition	117.668	27.7133	975	13.8479	7.51338	27.6133	710.105	27.0298	-0.1795	27.2093	17.3462	6.44588	22.1882	4.75692	2032	347	49	57.7095	924	187	698	239	9485	10174	11891	14387	15981	16832	21414	20007	17013	13694	10971	9371	3.7545	4.9735	8.754	13.8495	17.6478	20.5387	23.293	22.7358	19.7903	15.249	10.038	5.5475
126	Transition	117.668	27.7133	975	13.8479	7.51338	27.6133	710.105	27.0298	-0.1795	27.2093	17.3462	6.44588	22.1882	4.75692	2032	347	49	57.7095	924	187	698	239	9485	10174	11891	14387	15981	16832	21414	20007	17013	13694	10971	9371	3.7545	4.9735	8.754	13.8495	17.6478	20.5387	23.293	22.7358	19.7903	15.249	10.038	5.5475
127	Transition	117.668	27.7133	975	13.8479	7.51338	27.6133	710.105	27.0298	-0.1795	27.2093	17.3462	6.44588	22.1882	4.75692	2032	347	49	57.7095	924	187	698	239	9485	10174	11891	14387	15981	16832	21414	20007	17013	13694	10971	9371	3.7545	4.9735	8.754	13.8495	17.6478	20.5387	23.293	22.7358	19.7903	15.249	10.038	5.5475
128	Transition	117.668	27.7133	975	13.8479	7.51338	27.6133	710.105	27.0298	-0.1795	27.2093	17.3462	6.44588	22.1882	4.75692	2032	347	49	57.7095	924	187	698	239	9485	10174	11891	14387	15981	16832	21414	20007	17013	13694	10971	9371	3.7545	4.9735	8.754	13.8495	17.6478	20.5387	23.293	22.7358	19.7903	15.249	10.038	5.5475
129	Transition	117.668	27.7133	975	13.8479	7.51338	27.6133	710.105	27.0298	-0.1795	27.2093	17.3462	6.44588	22.1882	4.75692	2032	347	49	57.7095	924	187	698	239	9485	10174	11891	14387	15981	16832	21414	20007	17013	13694	10971	9371	3.7545	4.9735	8.754	13.8495	17.6478	20.5387	23.293	22.7358	19.7903	15.249	10.038	5.5475
130	Transition	117.668	27.7133	975	13.8479	7.51338	27.6133	710.105	27.0298	-0.1795	27.2093	17.3462	6.44588	22.1882	4.75692	2032	347	49	57.7095	924	187	698	239	9485	10174	11891	14387	15981	16832	21414	20007	17013	13694	10971	9371	3.7545	4.9735	8.754	13.8495	17.6478	20.5387	23.293	22.7358	19.7903	15.249	10.038	5.5475
131	Transition	117.668	27.7133	975	13.8479	7.51338	27.6133	710.105	27.0298	-0.1795	27.2093	17.3462	6.44588	22.1882	4.75692	2032	347	49	57.7095	924	187	698	239	9485	10174	11891	14387	15981	16832	21414	20007	17013	13694	10971	9371	3.7545	4.9735	8.754	13.8495	17.6478	20.5387	23.293	22.7358	19.7903	15.249	10.038	5.5475
132	Transition	117.668	27.7133	975	13.8479	7.51338	27.6133	710.105	27.0298	-0.1795	27.2093	17.3462	6.44588	22.1882	4.75692	2032	347	49	57.7095	924	187	698	239	9485	10174	11891	14387	15981	16832	21414	20007	17013	13694	10971	9371	3.7545	4.9735	8.754	13.8495	17.6478	20.5387	23.293	22.7358	19.7903	15.249	10.038	5.5475
134	Transition	117.668	27.7133	975	13.8479	7.51338	27.6133	710.105	27.0298	-0.1795	27.2093	17.3462	6.44588	22.1882	4.75692	2032	347	49	57.7095	924	187	698	239	9485	10174	11891	14387	15981	16832	21414	20007	17013	13694	10971	9371	3.7545	4.9735	8.754	13.8495	17.6478	20.5387	23.293	22.7358	19.7903	15.249	10.038	5.5475
135	Transition	117.668	27.7133	975	13.8479	7.51338	27.6133	710.105	27.0298	-0.1795	27.2093	17.3462	6.44588	22.1882	4.75692	2032	347	49	57.7095	924	187	698	239	9485	10174	11891	14387	15981	16832	21414	20007	17013	13694	10971	9371	3.7545	4.9735	8.754	13.8495	17.6478	20.5387	23.293	22.7358	19.7903	15.249	10.038	5.5475
137	Transition	117.778	27.7298	869	13.8479	7.51338	27.6133	710.105	27.0298	-0.1795	27.2093	17.3462	6.44588	22.1882	4.75692	2032	347	49	57.7095	924	187	698	239	9485	10174	11891	14387	15981	16832	21414	20007	17013	13694	10971	9371	3.7545	4.9735	8.754	13.8495	17.6478	20.5387	23.293	22.7358	19.7903	15.249	10.038	5.5475
138	Transition	118.169	25.7328	1030	16.2312	7.87656	32.108	598.211	28.183	3.6515	24.5315	18.9229	10.1366	23.2429	8.63708	1542	260	34	58.7459	675	128	580	163	10213	11072	12382	14751	16067	17190	21507	19774	17213	14349	11602	10226	7.82575	8.7845	11.67	15.7198	19.1593	21.8892	24.145	23.6957	21.5737	17.7405	13.2753	9.31075
139	Transition	117.671	27.7261	975	13.8479	7.51338	27.6133	710.105	27.0298	-0.1795	27.2093	17.3462	6.44588	22.1882	4.75692	2032	347	49	57.7095	924	187	698	239	9485	10174	11891	14387	15981	16832	21414	20007	17013	13694	10971	9371	3.7545	4.9735	8.754	13.8495	17.6478	20.5387	23.293	22.7358	19.7903	15.249	10.038	5.5475
141	Transition	117.672	27.7264	975	13.8479	7.51338	27.6133	710.105	27.0298	-0.1795	27.2093	17.3462	6.44588	22.1882	4.75692	2032	347	49	57.7095	924	187	698	239	9485	10174	11891	14387	15981	16832	21414	20007	17013	13694	10971	9371	3.7545	4.9735	8.754	13.8495	17.6478	20.5387	23.293	22.7358	19.7903	15.249	10.038	5.5475
142	Transition	117.672	27.7264	975	13.8479	7.51338	27.6133	710.105	27.0298	-0.1795	27.2093	17.3462	6.44588	22.1882	4.75692	2032	347	49	57.7095	924	187	698	239	9485	10174	11891	14387	15981	16832	21414	20007	17013	13694	10971	9371	3.7545	4.9735	8.754	13.8495	17.6478	20.5387	23.293	22.7358	19.7903	15.249	10.038	5.5475
143	Transition	117.672	27.7264	975	13.8479	7.51338	27.6133	710.105	27.0298	-0.1795	27.2093	17.3462	6.44588	22.1882	4.75692	2032	347	49	57.7095	924	187	698	239	9485	10174	11891	14387	15981	16832	21414	20007	17013	13694	10971	9371	3.7545	4.9735	8.754	13.8495	17.6478	20.5387	23.293	22.7358	19.7903	15.249	10.038	5.5475
144	Transition	117.672	27.7264	975	13.8479	7.51338	27.6133	710.105	27.0298	-0.1795	27.2093	17.3462	6.44588	22.1882	4.75692	2032	347	49	57.7095	924	187	698	239	9485	10174	11891	14387	15981	16832	21414	20007	17013	13694	10971	9371	3.7545	4.9735	8.754	13.8495	17.6478	20.5387	23.293	22.7358	19.7903	15.249	10.038	5.5475
148	Transition	117.672	27.7264	975	13.8479	7.51338	27.6133	710.105	27.0298	-0.1795	27.2093	17.3462	6.44588	22.1882	4.75692	2032	347	49	57.7095	924	187	698	239	9485	10174	11891	14387	15981	16832	21414	20007	17013	13694	10971	9371	3.7545	4.9735	8.754	13.8495	17.6478	20.5387	23.293	22.7358	19.7903	15.249	10.038	5.5475
149	Transition	117.646	27.7406	1195	14.0915	7.60808	27.6439	717.703	27.4163	-0.1055	27.5217	17.6604	6.57958	22.5153	4.89483	2012	345	49	58.1425	923	187	684	239	9530	10207	11905	14387	15982	16886	21678	20209	17179	13801	11016	9438	3.799	5.21925	8.926	14.1547	17.965	20.862	23.6248	23.0562	20.0585	15.49	10.2753	5.66725
150	Transition	117.646	27.7406	1195	14.0915	7.60808	27.6439	717.703	27.4163	-0.1055	27.5217	17.6604	6.57958	22.5153	4.89483	2012	345	49	58.1425	923	187	684	239	9530	10207	11905	14387	15982	16886	21678	20209	17179	13801	11016	9438	3.799	5.21925	8.926	14.1547	17.965	20.862	23.6248	23.0562	20.0585	15.49	10.2753	5.66725
151	Transition	117.646	27.7406	1195	14.0915	7.60808	27.6439	717.703	27.4163	-0.1055	27.5217	17.6604	6.57958	22.5153	4.89483	2012	345	49	58.1425	923	187	684	239	9530	10207	11905	14387	15982	16886	21678	20209	17179	13801	11016	9438	3.799	5.21925	8.926	14.1547	17.965	20.862	23.6248	23.0562	20.0585	15.49	10.2753	5.66725
152	Transition	117.646	27.7406	1195	14.0915	7.60808	27.6439	717.703	27.4163	-0.1055	27.5217	17.6604	6.57958	22.5153	4.89483	2012	345	49	58.1425	923	187	684	239	9530	10207	11905	14387	15982	16886	21678	20209	17179	13801	11016	9438	3.799	5.21925	8.926	14.1547	17.965	20.862	23.6248	23.0562	20.0585	15.49	10.2753	5.66725
154	Transition	117.782	27.7351	869	13.8479	7.51338	27.6133	710.105	27.0298	-0.1795	27.2093	17.3462	6.44588	22.1882	4.75692	2032	347	49	57.7095	924	187	698	239	9485	10174	11891	14387	15981	16832	21414	20007	17013	13694	10971	9371	3.7545	4.9735	8.754	13.8495	17.6478	20.5387	23.293	22.7358	19.7903	15.249	10.038	5.5475
155	Transition	117.688	27.7537	1390	13.8479	7.51338	27.6133	710.105	27.0298	-0.1795	27.2093	17.3462	6.44588	22.1882	4.75692	2032	347	49	57.7095	924	187	698	239	9485	10174	11891	14387	15981	16832	21414	20007	17013	13694	10971	9371	3.7545	4.9735	8.754	13.8495	17.6478	20.5387	23.293	22.7358	19.7903	15.249	10.038	5.5475
156	Transition	117.688	27.7537	1390	13.8479	7.51338	27.6133	710.105	27.0298	-0.1795	27.2093	17.3462	6.44588	22.1882	4.75692	2032	347	49	57.7095	924	187	698	239	9485	10174	11891	14387	15981	16832	21414	20007	17013	13694	10971	9371	3.7545	4.9735	8.754	13.8495	17.6478	20.5387	23.293	22.7358	19.7903	15.249	10.038	5.5475
158	Transition	117.688	27.7537	1390	13.8479	7.51338	27.6133	710.105	27.0298	-0.1795	27.2093	17.3462	6.44588	22.1882	4.75692	2032	347	49	57.7095	924	187	698	239	9485	10174	11891	14387	15981	16832	21414	20007	17013	13694	10971	9371	3.7545	4.9735	8.754	13.8495	17.6478	20.5387	23.293	22.7358	19.7903	15.249	10.038	5.5475
160	Transition	117.688	27.7537	1390	13.8479	7.51338	27.6133	710.105	27.0298	-0.1795	27.2093	17.3462	6.44588	22.1882	4.75692	2032	347	49	57.7095	924	187	698	239	9485	10174	11891	14387	15981	16832	21414	20007	17013	13694	10971	9371	3.7545	4.9735	8.754	13.8495	17.6478	20.5387	23.293	22.7358	19.7903	15.249	10.038	5.5475
162	Transition	117.688	27.7537	1390	13.8479	7.51338	27.6133	710.105	27.0298	-0.1795	27.2093	17.3462	6.44588	22.1882	4.75692	2032	347	49	57.7095	924	187	698	239	9485	10174	11891	14387	15981	16832	21414	20007	17013	13694	10971	9371	3.7545	4.9735	8.754	13.8495	17.6478	20.5387	23.293	22.7358	19.7903	15.249	10.038	5.5475
163	Transition	117.688	27.7537	1390	13.8479	7.51338	27.6133	710.105	27.0298	-0.1795	27.2093	17.3462	6.44588	22.1882	4.75692	2032	347	49	57.7095	924	187	698	239	9485	10174	11891	14387	15981	16832	21414	20007	17013	13694	10971	9371	3.7545	4.9735	8.754	13.8495	17.6478	20.5387	23.293	22.7358	19.7903	15.249	10.038	5.5475
164	Transition	118.125	27.3455	182	18.3544	9.1344	30.7242	745.612	33.004	3.27375	29.7303	21.9525	14.5553	26.9937	8.72929	1721	324	46	65.439	854	168	563	222	9717	10554	12075	14674	16164	17182	22207	20941	17825	14167	11202	9610	7.596	9.4055	13.1517	18.2925	22.3113	25.2585	28.1145	27.6033	24.851	20.0435	14.4375	9.1865
165	Transition	118.125	27.3455	182	18.3544	9.1344	30.7242	745.612	33.004	3.27375	29.7303	21.9525	14.5553	26.9937	8.72929	1721	324	46	65.439	854	168	563	222	9717	10554	12075	14674	16164	17182	22207	20941	17825	14167	11202	9610	7.596	9.4055	13.1517	18.2925	22.3113	25.2585	28.1145	27.6033	24.851	20.0435	14.4375	9.1865
166	Transition	118.125	27.3455	182	18.3544	9.1344	30.7242	745.612	33.004	3.27375	29.7303	21.9525	14.5553	26.9937	8.72929	1721	324	46	65.439	854	168	563	222	9717	10554	12075	14674	16164	17182	22207	20941	17825	14167	11202	9610	7.596	9.4055	13.1517	18.2925	22.3113	25.2585	28.1145	27.6033	24.851	20.0435	14.4375	9.1865
167	Transition	118.125	27.3455	182	18.3544	9.1344	30.7242	745.612	33.004	3.27375	29.7303	21.9525	14.5553	26.9937	8.72929	1721	324	46	65.439	854	168	563	222	9717	10554	12075	14674	16164	17182	22207	20941	17825	14167	11202	9610	7.596	9.4055	13.1517	18.2925	22.3113	25.2585	28.1145	27.6033	24.851	20.0435	14.4375	9.1865
168	Transition	117.688	27.7537	1390	13.8479	7.51338	27.6133	710.105	27.0298	-0.1795	27.2093	17.3462	6.44588	22.1882	4.75692	2032	347	49	57.7095	924	187	698	239	9485	10174	11891	14387	15981	16832	21414	20007	17013	13694	10971	9371	3.7545	4.9735	8.754	13.8495	17.6478	20.5387	23.293	22.7358	19.7903	15.249	10.038	5.5475
171	Transition	118.125	27.3455	182	18.3544	9.1344	30.7242	745.612	33.004	3.27375	29.7303	21.9525	14.5553	26.9937	8.72929	1721	324	46	65.439	854	168	563	222	9717	10554	12075	14674	16164	17182	22207	20941	17825	14167	11202	9610	7.596	9.4055	13.1517	18.2925	22.3113	25.2585	28.1145	27.6033	24.851	20.0435	14.4375	9.1865
174	Transition	118.038	27.7567	385	17.3869	8.87038	30.4426	736.795	31.6408	2.50275	29.138	20.9237	9.61746	25.9773	7.95175	1786	335	44	64.6079	879	171	588	225	9732	10484	12096	14637	16187	17116	22134	20827	17674	14033	11190	9629	6.79875	8.534	12.0075	17.3057	21.2502	24.2208	27.0905	26.6243	23.7582	19.007	13.5323	8.52225
177	Transition	118.038	27.7567	385	17.3869	8.87038	30.4426	736.795	31.6408	2.50275	29.138	20.9237	9.61746	25.9773	7.95175	1786	335	44	64.6079	879	171	588	225	9732	10484	12096	14637	16187	17116	22134	20827	17674	14033	11190	9629	6.79875	8.534	12.0075	17.3057	21.2502	24.2208	27.0905	26.6243	23.7582	19.007	13.5323	8.52225
178	Transition	118.038	27.7567	385	17.3869	8.87038	30.4426	736.795	31.6408	2.50275	29.138	20.9237	9.61746	25.9773	7.95175	1786	335	44	64.6079	879	171	588	225	9732	10484	12096	14637	16187	17116	22134	20827	17674	14033	11190	9629	6.79875	8.534	12.0075	17.3057	21.2502	24.2208	27.0905	26.6243	23.7582	19.007	13.5323	8.52225
179	Transition	118.038	27.7567	385	17.3869	8.87038	30.4426	736.795	31.6408	2.50275	29.138	20.9237	9.61746	25.9773	7.95175	1786	335	44	64.6079	879	171	588	225	9732	10484	12096	14637	16187	17116	22134	20827	17674	14033	11190	9629	6.79875	8.534	12.0075	17.3057	21.2502	24.2208	27.0905	26.6243	23.7582	19.007	13.5323	8.52225
180	Transition	118.038	27.7567	385	17.3869	8.87038	30.4426	736.795	31.6408	2.50275	29.138	20.9237	9.61746	25.9773	7.95175	1786	335	44	64.6079	879	171	588	225	9732	10484	12096	14637	16187	17116	22134	20827	17674	14033	11190	9629	6.79875	8.534	12.0075	17.3057	21.2502	24.2208	27.0905	26.6243	23.7582	19.007	13.5323	8.52225
181	Transition	118.038	27.7567	385	17.3869	8.87038	30.4426	736.795	31.6408	2.50275	29.138	20.9237	9.61746	25.9773	7.95175	1786	335	44	64.6079	879	171	588	225	9732	10484	12096	14637	16187	17116	22134	20827	17674	14033	11190	9629	6.79875	8.534	12.0075	17.3057	21.2502	24.2208	27.0905	26.6243	23.7582	19.007	13.5323	8.52225
182	Transition	118.038	27.7567	385	17.3869	8.87038	30.4426	736.795	31.6408	2.50275	29.138	20.9237	9.61746	25.9773	7.95175	1786	335	44	64.6079	879	171	588	225	9732	10484	12096	14637	16187	17116	22134	20827	17674	14033	11190	9629	6.79875	8.534	12.0075	17.3057	21.2502	24.2208	27.0905	26.6243	23.7582	19.007	13.5323	8.52225
183	Transition	118.038	27.7567	385	17.3869	8.87038	30.4426	736.795	31.6408	2.50275	29.138	20.9237	9.61746	25.9773	7.95175	1786	335	44	64.6079	879	171	588	225	9732	10484	12096	14637	16187	17116	22134	20827	17674	14033	11190	9629	6.79875	8.534	12.0075	17.3057	21.2502	24.2208	27.0905	26.6243	23.7582	19.007	13.5323	8.52225
184	Transition	118.038	27.7567	385	17.3869	8.87038	30.4426	736.795	31.6408	2.50275	29.138	20.9237	9.61746	25.9773	7.95175	1786	335	44	64.6079	879	171	588	225	9732	10484	12096	14637	16187	17116	22134	20827	17674	14033	11190	9629	6.79875	8.534	12.0075	17.3057	21.2502	24.2208	27.0905	26.6243	23.7582	19.007	13.5323	8.52225
185	Transition	118.038	27.7567	385	17.3869	8.87038	30.4426	736.795	31.6408	2.50275	29.138	20.9237	9.61746	25.9773	7.95175	1786	335	44	64.6079	879	171	588	225	9732	10484	12096	14637	16187	17116	22134	20827	17674	14033	11190	9629	6.79875	8.534	12.0075	17.3057	21.2502	24.2208	27.0905	26.6243	23.7582	19.007	13.5323	8.52225
186	Transition	118.038	27.7567	385	17.3869	8.87038	30.4426	736.795	31.6408	2.50275	29.138	20.9237	9.61746	25.9773	7.95175	1786	335	44	64.6079	879	171	588	225	9732	10484	12096	14637	16187	17116	22134	20827	17674	14033	11190	9629	6.79875	8.534	12.0075	17.3057	21.2502	24.2208	27.0905	26.6243	23.7582	19.007	13.5323	8.52225
187	Transition	118.038	27.7567	385	17.3869	8.87038	30.4426	736.795	31.6408	2.50275	29.138	20.9237	9.61746	25.9773	7.95175	1786	335	44	64.6079	879	171	588	225	9732	10484	12096	14637	16187	17116	22134	20827	17674	14033	11190	9629	6.79875	8.534	12.0075	17.3057	21.2502	24.2208	27.0905	26.6243	23.7582	19.007	13.5323	8.52225
188	Transition	118.038	27.7567	385	17.3869	8.87038	30.4426	736.795	31.6408	2.50275	29.138	20.9237	9.61746	25.9773	7.95175	1786	335	44	64.6079	879	171	588	225	9732	10484	12096	14637	16187	17116	22134	20827	17674	14033	11190	9629	6.79875	8.534	12.0075	17.3057	21.2502	24.2208	27.0905	26.6243	23.7582	19.007	13.5323	8.52225
190	Transition	118.038	27.7567	385	17.3869	8.87038	30.4426	736.795	31.6408	2.50275	29.138	20.9237	9.61746	25.9773	7.95175	1786	335	44	64.6079	879	171	588	225	9732	10484	12096	14637	16187	17116	22134	20827	17674	14033	11190	9629	6.79875	8.534	12.0075	17.3057	21.2502	24.2208	27.0905	26.6243	23.7582	19.007	13.5323	8.52225
191	Transition	118.038	27.7567	385	17.3869	8.87038	30.4426	736.795	31.6408	2.50275	29.138	20.9237	9.61746	25.9773	7.95175	1786	335	44	64.6079	879	171	588	225	9732	10484	12096	14637	16187	17116	22134	20827	17674	14033	11190	9629	6.79875	8.534	12.0075	17.3057	21.2502	24.2208	27.0905	26.6243	23.7582	19.007	13.5323	8.52225
192	Transition	118.038	27.7567	385	17.3869	8.87038	30.4426	736.795	31.6408	2.50275	29.138	20.9237	9.61746	25.9773	7.95175	1786	335	44	64.6079	879	171	588	225	9732	10484	12096	14637	16187	17116	22134	20827	17674	14033	11190	9629	6.79875	8.534	12.0075	17.3057	21.2502	24.2208	27.0905	26.6243	23.7582	19.007	13.5323	8.52225
195	Transition	117.724	27.82	1390	13.8479	7.51338	27.6133	710.105	27.0298	-0.1795	27.2093	17.3462	6.44588	22.1882	4.75692	2032	347	49	57.7095	924	187	698	239	9485	10174	11891	14387	15981	16832	21414	20007	17013	13694	10971	9371	3.7545	4.9735	8.754	13.8495	17.6478	20.5387	23.293	22.7358	19.7903	15.249	10.038	5.5475
198	Transition	117.724	27.82	1390	13.8479	7.51338	27.6133	710.105	27.0298	-0.1795	27.2093	17.3462	6.44588	22.1882	4.75692	2032	347	49	57.7095	924	187	698	239	9485	10174	11891	14387	15981	16832	21414	20007	17013	13694	10971	9371	3.7545	4.9735	8.754	13.8495	17.6478	20.5387	23.293	22.7358	19.7903	15.249	10.038	5.5475
199	Transition	117.724	27.82	1390	13.8479	7.51338	27.6133	710.105	27.0298	-0.1795	27.2093	17.3462	6.44588	22.1882	4.75692	2032	347	49	57.7095	924	187	698	239	9485	10174	11891	14387	15981	16832	21414	20007	17013	13694	10971	9371	3.7545	4.9735	8.754	13.8495	17.6478	20.5387	23.293	22.7358	19.7903	15.249	10.038	5.5475
200	Transition	117.724	27.82	1390	13.8479	7.51338	27.6133	710.105	27.0298	-0.1795	27.2093	17.3462	6.44588	22.1882	4.75692	2032	347	49	57.7095	924	187	698	239	9485	10174	11891	14387	15981	16832	21414	20007	17013	13694	10971	9371	3.7545	4.9735	8.754	13.8495	17.6478	20.5387	23.293	22.7358	19.7903	15.249	10.038	5.5475
201	Transition	117.724	27.82	1390	13.8479	7.51338	27.6133	710.105	27.0298	-0.1795	27.2093	17.3462	6.44588	22.1882	4.75692	2032	347	49	57.7095	924	187	698	239	9485	10174	11891	14387	15981	16832	21414	20007	17013	13694	10971	9371	3.7545	4.9735	8.754	13.8495	17.6478	20.5387	23.293	22.7358	19.7903	15.249	10.038	5.5475
202	Transition	117.724	27.82	1390	13.8479	7.51338	27.6133	710.105	27.0298	-0.1795	27.2093	17.3462	6.44588	22.1882	4.75692	2032	347	49	57.7095	924	187	698	239	9485	10174	11891	14387	15981	16832	21414	20007	17013	13694	10971	9371	3.7545	4.9735	8.754	13.8495	17.6478	20.5387	23.293	22.7358	19.7903	15.249	10.038	5.5475
203	Transition	117.724	27.82	1390	13.8479	7.51338	27.6133	710.105	27.0298	-0.1795	27.2093	17.3462	6.44588	22.1882	4.75692	2032	347	49	57.7095	924	187	698	239	9485	10174	11891	14387	15981	16832	21414	20007	17013	13694	10971	9371	3.7545	4.9735	8.754	13.8495	17.6478	20.5387	23.293	22.7358	19.7903	15.249	10.038	5.5475
205	Transition	117.867	27.8761	772	15.0715	7.86713	28.0643	728.299	28.6752	0.64275	28.0325	18.6278	7.46283	23.6318	5.76638	1950	344	47	59.6154	911	182	658	236	9556	10300	11988	14512	16109	16981	21652	20407	17246	13779	11018	9449	4.64125	6.1385	9.769	15.0332	18.9487	21.8983	24.7472	24.248	21.1737	16.5107	11.2245	6.52425
208	Transition	105.117	32.7353	1269	12.3126	7.99467	28.2942	738.202	26.2248	-2.03075	28.2555	20.2491	2.85046	21.2148	2.85046	729	155	3	87.8414	405	13	384	13	7673	9188	11721	14663	16732	17777	17832	16960	12186	9463	7929	6945	1.7535	3.72475	7.78825	13.2183	17.0675	20.0705	21.9915	21.5793	17.1742	12.6193	7.6795	3.071
210	Transition	105.117	32.7353	1269	12.3126	7.99467	28.2942	738.202	26.2248	-2.03075	28.2555	20.2491	2.85046	21.2148	2.85046	729	155	3	87.8414	405	13	384	13	7673	9188	11721	14663	16732	17777	17832	16960	12186	9463	7929	6945	1.7535	3.72475	7.78825	13.2183	17.0675	20.0705	21.9915	21.5793	17.1742	12.6193	7.6795	3.071
211	Transition	105.117	32.7353	1269	12.3126	7.99467	28.2942	738.202	26.2248	-2.03075	28.2555	20.2491	2.85046	21.2148	2.85046	729	155	3	87.8414	405	13	384	13	7673	9188	11721	14663	16732	17777	17832	16960	12186	9463	7929	6945	1.7535	3.72475	7.78825	13.2183	17.0675	20.0705	21.9915	21.5793	17.1742	12.6193	7.6795	3.071
213	Transition	105.25	32.7516	1183	12.7226	7.91531	28.1466	738.849	26.6017	-1.52	28.1217	20.6798	3.27679	21.6562	3.27679	753	163	3	88.7731	422	13	400	13	7667	9165	11725	14664	16736	17811	17877	16994	12162	9477	7864	6913	2.18575	4.1395	8.16125	13.5793	17.4587	20.4993	22.4088	22.059	17.5695	13.0407	8.06325	3.50725
214	Transition	105.25	32.7516	1183	12.7226	7.91531	28.1466	738.849	26.6017	-1.52	28.1217	20.6798	3.27679	21.6562	3.27679	753	163	3	88.7731	422	13	400	13	7667	9165	11725	14664	16736	17811	17877	16994	12162	9477	7864	6913	2.18575	4.1395	8.16125	13.5793	17.4587	20.4993	22.4088	22.059	17.5695	13.0407	8.06325	3.50725
215	Transition	105.362	32.7738	1007	13.7216	7.85313	27.9881	743.883	27.6012	-0.4575	28.0588	21.7218	4.23125	22.726	4.23125	779	175	3	90.7719	446	13	419	13	7665	9200	11759	14690	16765	17932	18099	17271	12207	9537	7825	6906	3.1525	5.128	9.09	14.576	18.5395	21.5818	23.4613	23.139	18.5697	14.0112	8.9985	4.4145
217	Transition	105.613	33.3335	1472	11.4418	8.62175	29.0934	767.808	25.9975	-3.63725	29.6348	19.6851	1.59729	20.7066	1.59729	681	132	3	81.9148	359	14	335	14	8422	9907	12597	15328	17495	18686	18504	17331	12582	9983	8234	7498	0.47375	2.531	6.91325	12.523	16.366	19.4842	21.5405	21.0938	16.4202	11.712	6.45275	1.78925
247	Transition	113.376	22.4954	58	22.1137	6.13198	29.4839	542.93	31.4627	10.665	20.7977	28.0366	16.5737	28.0366	14.9347	1968	320	34	73.069	924	109	924	123	10282	9702	10053	12056	15337	15719	18517	17127	16260	15028	13040	11260	14.139	14.8938	17.8883	22.0557	25.4688	27.5387	28.4013	28.1752	26.991	24.2315	19.8148	15.768
249	Transition	113.35	23.1408	9	22.2275	7.4099	32.3682	571.744	32.5365	9.644	22.8925	27.4731	16.3387	28.4726	14.6638	1695	274	35	66.193	777	117	745	145	9363	8806	9173	11030	14424	14810	17697	16490	15633	14658	12506	10725	13.7355	14.696	17.8907	22.175	25.7092	27.8442	28.8675	28.7057	27.3795	24.451	19.7195	15.5638
280	Transition	113.155	24.7279	489	17.3114	7.80921	29.4874	686.081	29.7463	3.263	26.4832	21.075	10.1453	25.1265	8.40746	1575	275	36	64.7144	761	118	561	182	9521	9440	10560	12561	14872	15997	20436	19539	17102	14355	11592	9981	7.195	8.629	12.1333	17.4785	21.4907	24.2572	25.7515	25.3665	23.1038	19.0893	13.845	9.399
291	Transition	113.065	25.2885	211	18.3944	8.06863	28.5762	736.887	31.9885	3.753	28.2355	22.4219	10.6216	26.9167	8.88704	1431	242	36	60.2543	673	122	500	154	9397	9618	10874	12937	15034	16274	21196	20122	17385	14068	11199	9641	7.5895	9.2915	12.928	18.6572	22.7805	25.8248	27.7525	27.1707	24.4438	20.0175	14.4965	9.78475
292	Transition	113.065	25.2885	211	18.3944	8.06863	28.5762	736.887	31.9885	3.753	28.2355	22.4219	10.6216	26.9167	8.88704	1431	242	36	60.2543	673	122	500	154	9397	9618	10874	12937	15034	16274	21196	20122	17385	14068	11199	9641	7.5895	9.2915	12.928	18.6572	22.7805	25.8248	27.7525	27.1707	24.4438	20.0175	14.4965	9.78475
293	Transition	113.065	25.2885	211	18.3944	8.06863	28.5762	736.887	31.9885	3.753	28.2355	22.4219	10.6216	26.9167	8.88704	1431	242	36	60.2543	673	122	500	154	9397	9618	10874	12937	15034	16274	21196	20122	17385	14068	11199	9641	7.5895	9.2915	12.928	18.6572	22.7805	25.8248	27.7525	27.1707	24.4438	20.0175	14.4965	9.78475
294	Transition	110.216	24.1179	1131	17.1315	7.19748	29.6669	640.691	28.224	3.963	24.261	23.1224	10.5181	24.2552	8.74158	1675	307	39	65.5915	778	136	682	183	9067	9311	11021	14068	15920	16934	19344	19035	17453	14288	11522	10123	7.477	8.79425	12.2295	17.3545	21.1052	23.594	24.6642	24.5033	22.7887	18.984	14.1263	9.956
316	Transition	111.195	26.2754	227	17.9111	7.22877	24.6438	807.781	32.5448	3.21175	29.333	22.0905	9.62342	27.488	7.68508	1402	231	46	51.5174	626	185	419	192	8176	8751	10640	13330	14863	16232	20984	20297	17189	12699	9974	8599	6.19875	7.957	11.602	17.8715	22.464	25.9342	28.5335	27.9912	24.3665	19.3393	13.774	8.89775
322	Transition	106.724	26.8701	1327	13.771	7.69131	28.9139	698.876	26.728	0.12725	26.6007	20.5102	4.69338	21.9513	4.69338	1108	203	18	68.8287	534	60	500	60	7309	8779	11821	14711	15335	15568	17820	18156	14818	10286	8497	7166	3.343	4.96725	9.2195	14.3547	18.0403	20.7572	22.7342	22.363	19.1203	14.7172	9.8665	5.773
323	Transition	106.724	26.8701	1327	13.771	7.69131	28.9139	698.876	26.728	0.12725	26.6007	20.5102	4.69338	21.9513	4.69338	1108	203	18	68.8287	534	60	500	60	7309	8779	11821	14711	15335	15568	17820	18156	14818	10286	8497	7166	3.343	4.96725	9.2195	14.3547	18.0403	20.7572	22.7342	22.363	19.1203	14.7172	9.8665	5.773
324	Transition	106.724	26.8701	1327	13.771	7.69131	28.9139	698.876	26.728	0.12725	26.6007	20.5102	4.69338	21.9513	4.69338	1108	203	18	68.8287	534	60	500	60	7309	8779	11821	14711	15335	15568	17820	18156	14818	10286	8497	7166	3.343	4.96725	9.2195	14.3547	18.0403	20.7572	22.7342	22.363	19.1203	14.7172	9.8665	5.773
325	Transition	106.724	26.8701	1327	13.771	7.69131	28.9139	698.876	26.728	0.12725	26.6007	20.5102	4.69338	21.9513	4.69338	1108	203	18	68.8287	534	60	500	60	7309	8779	11821	14711	15335	15568	17820	18156	14818	10286	8497	7166	3.343	4.96725	9.2195	14.3547	18.0403	20.7572	22.7342	22.363	19.1203	14.7172	9.8665	5.773
326	Transition	108.913	27.2415	453	16.2456	8.01946	27.2486	789.045	30.9715	1.54075	29.4307	20.4442	6.20225	25.6322	6.20225	1170	194	30	56.8388	510	105	439	105	7355	8472	11103	13809	14775	16095	19575	19307	16290	11139	8703	7358	4.80275	6.52	10.4508	16.46	20.7068	24.166	26.6028	26.1268	22.4853	17.299	12.0378	7.28725
327	Transition	108.913	27.2415	453	16.2456	8.01946	27.2486	789.045	30.9715	1.54075	29.4307	20.4442	6.20225	25.6322	6.20225	1170	194	30	56.8388	510	105	439	105	7355	8472	11103	13809	14775	16095	19575	19307	16290	11139	8703	7358	4.80275	6.52	10.4508	16.46	20.7068	24.166	26.6028	26.1268	22.4853	17.299	12.0378	7.28725
328	Transition	106.279	28.3704	1002	13.9707	6.78052	25.2778	729.851	27.8412	1.01725	26.824	20.9234	4.56142	22.6543	4.56142	1071	174	17	66.4755	487	56	472	56	6853	8351	11545	14339	14977	15577	17825	17982	13829	9390	7668	6466	3.532	4.88	9.36675	14.4288	18.213	20.825	23.7325	23.4075	19.4902	14.659	9.84425	5.2705
329	Transition	114.488	36.7774	74	13.5074	11.4295	28.821	1070.2	32.2195	-7.43725	39.6568	24.3185	-0.345833	26.0906	-0.345833	555	163	2	113.665	365	10	358	10	9486	12261	15512	18574	22183	23151	20598	19210	16608	13733	10083	8865	-2.24175	1.20625	7.21375	15.045	21.0365	26.0093	26.9165	25.346	20.6908	14.463	6.4025	0.00175
359	Transition	112.635	32.6872	109	15.4645	10.0181	29.0895	924.051	31.4657	-2.973	34.4388	25.3051	3.63958	26.5601	3.63958	918	169	15	63.6957	410	54	403	54	8540	10229	12913	15635	18136	19319	19262	18910	14491	11696	8904	7794	2.03075	4.6315	9.13825	16.0998	21.066	25.7225	27.4207	26.5292	21.958	16.6825	10.0317	4.25675
360	Transition	112.635	32.6872	109	15.4645	10.0181	29.0895	924.051	31.4657	-2.973	34.4388	25.3051	3.63958	26.5601	3.63958	918	169	15	63.6957	410	54	403	54	8540	10229	12913	15635	18136	19319	19262	18910	14491	11696	8904	7794	2.03075	4.6315	9.13825	16.0998	21.066	25.7225	27.4207	26.5292	21.958	16.6825	10.0317	4.25675
361	Transition	112.635	32.6872	109	15.4645	10.0181	29.0895	924.051	31.4657	-2.973	34.4388	25.3051	3.63958	26.5601	3.63958	918	169	15	63.6957	410	54	403	54	8540	10229	12913	15635	18136	19319	19262	18910	14491	11696	8904	7794	2.03075	4.6315	9.13825	16.0998	21.066	25.7225	27.4207	26.5292	21.958	16.6825	10.0317	4.25675
363	Transition	110.811	31.0308	914	14.4304	8.20385	27.0971	811.042	29.3293	-0.9465	30.2758	24.2205	4.18129	24.2205	4.18129	1182	207	19	64.1665	527	67	527	67	8156	9849	12525	15151	16923	18239	19227	19785	15212	11721	9157	7792	2.8365	4.72625	8.5865	14.7645	19.0123	22.521	25.2127	24.9272	20.4797	15.2895	9.82525	4.983
365	Transition	110.811	31.0308	914	14.4304	8.20385	27.0971	811.042	29.3293	-0.9465	30.2758	24.2205	4.18129	24.2205	4.18129	1182	207	19	64.1665	527	67	527	67	8156	9849	12525	15151	16923	18239	19227	19785	15212	11721	9157	7792	2.8365	4.72625	8.5865	14.7645	19.0123	22.521	25.2127	24.9272	20.4797	15.2895	9.82525	4.983
366	Transition	110.497	31.3288	1649	12.2885	8.1489	27.4041	792.518	26.8538	-2.88225	29.736	21.8687	2.26921	21.8687	2.26921	1246	211	20	63.2204	543	71	543	71	7910	9620	12213	14856	16626	17957	18888	19276	14700	11230	8716	7474	0.9905	2.73025	6.63475	12.6217	16.769	20.2027	22.8178	22.5863	18.154	13.1093	7.757	3.086
367	Transition	110.497	31.3288	1649	12.2885	8.1489	27.4041	792.518	26.8538	-2.88225	29.736	21.8687	2.26921	21.8687	2.26921	1246	211	20	63.2204	543	71	543	71	7910	9620	12213	14856	16626	17957	18888	19276	14700	11230	8716	7474	0.9905	2.73025	6.63475	12.6217	16.769	20.2027	22.8178	22.5863	18.154	13.1093	7.757	3.086
368	Transition	110.173	31.4906	2264	8.33912	8.00488	27.482	773.154	22.452	-6.67575	29.1278	17.6787	-1.42771	17.6787	-1.42771	1294	213	21	62.8701	558	73	558	73	7837	9549	12051	14673	16456	17750	18424	18577	14344	10970	8570	7363	-2.667	-1.22825	2.6795	8.63525	12.7262	16.029	18.642	18.362	14.0145	9.22125	4.0405	-0.3855
371	Transition	110.668	31.753	1204	12.2063	9.02038	29.0387	812	27.2952	-3.768	31.0632	21.2274	1.91133	22.0467	1.91133	1127	195	16	64.7206	497	58	493	58	8235	10003	12458	15058	17042	18417	19126	19224	14594	11369	8958	7748	0.638	2.367	6.538	12.7052	16.8695	20.4902	23.0662	22.586	18.0335	12.941	7.52125	2.731
374	Transition	113.759	25.6181	750	16.4936	8.1725	29.117	728.657	29.9753	1.9075	28.0678	20.504	8.81238	24.9381	7.10925	1577	255	44	56.237	712	146	525	194	9530	9709	10983	13084	15052	16189	21524	20286	17311	14155	11227	9731	5.83075	7.5125	11.0503	16.7765	20.8932	23.841	25.7305	25.2425	22.42	18.0152	12.6243	7.979
376	Transition	113.759	25.6181	750	16.4936	8.1725	29.117	728.657	29.9753	1.9075	28.0678	20.504	8.81238	24.9381	7.10925	1577	255	44	56.237	712	146	525	194	9530	9709	10983	13084	15052	16189	21524	20286	17311	14155	11227	9731	5.83075	7.5125	11.0503	16.7765	20.8932	23.841	25.7305	25.2425	22.42	18.0152	12.6243	7.979
379	Transition	113.759	25.6181	750	16.4936	8.1725	29.117	728.657	29.9753	1.9075	28.0678	20.504	8.81238	24.9381	7.10925	1577	255	44	56.237	712	146	525	194	9530	9709	10983	13084	15052	16189	21524	20286	17311	14155	11227	9731	5.83075	7.5125	11.0503	16.7765	20.8932	23.841	25.7305	25.2425	22.42	18.0152	12.6243	7.979
381	Transition	113.759	25.6181	750	16.4936	8.1725	29.117	728.657	29.9753	1.9075	28.0678	20.504	8.81238	24.9381	7.10925	1577	255	44	56.237	712	146	525	194	9530	9709	10983	13084	15052	16189	21524	20286	17311	14155	11227	9731	5.83075	7.5125	11.0503	16.7765	20.8932	23.841	25.7305	25.2425	22.42	18.0152	12.6243	7.979
386	Transition	110.08	28.6687	492	15.7606	7.41552	25.1942	802.283	30.5355	1.102	29.4335	23.326	5.65779	25.3708	5.65779	1433	247	32	59.2705	642	113	565	113	7487	8908	11297	13836	15113	16498	19717	19677	16036	11241	8736	7332	4.263	5.9225	9.69825	15.7668	20.0802	23.4762	26.4165	26.214	22.1795	16.8342	11.477	6.7935
387	Transition	109.658	28.7009	408	16.6616	7.62994	25.7746	800.846	31.6003	1.99775	29.6025	24.2198	6.55892	26.2521	6.55892	1381	239	29	60.0442	623	100	552	100	7297	8817	11316	13833	15043	16461	19701	19572	15861	10925	8421	7107	5.225	6.8845	10.7218	16.7272	20.999	24.388	27.2728	27.0995	23.1068	17.6092	12.34	7.56725
388	Transition	109.839	29.1866	636	15.8167	7.86812	26.3748	799.681	30.6838	0.85175	29.832	23.3745	5.70487	25.3843	5.70487	1436	246	28	60.7072	650	98	596	98	7377	8995	11426	14006	15325	16692	19486	19596	15655	11030	8554	7214	4.30275	6.0795	9.91775	16.0583	20.1842	23.5678	26.3727	26.2138	22.135	16.7957	11.442	6.72975
397	Transition	114.287	25.3828	280	18.0065	8.10456	28.8997	726.213	31.5087	3.465	28.0437	21.9506	10.3029	26.3727	8.61771	1564	259	40	56.7779	704	144	514	197	9860	9958	11113	13241	15220	16310	21720	20502	17338	14525	11525	10181	7.3435	9.1	12.6517	18.3153	22.3275	25.2127	27.1838	26.7295	24.0195	19.6425	14.159	9.41325
398	Transition	114.287	25.3828	280	18.0065	8.10456	28.8997	726.213	31.5087	3.465	28.0437	21.9506	10.3029	26.3727	8.61771	1564	259	40	56.7779	704	144	514	197	9860	9958	11113	13241	15220	16310	21720	20502	17338	14525	11525	10181	7.3435	9.1	12.6517	18.3153	22.3275	25.2127	27.1838	26.7295	24.0195	19.6425	14.159	9.41325
399	Transition	116.348	26.3309	366	18.0948	9.1804	31.3819	722.414	32.233	2.97925	29.2538	21.8915	10.3951	26.4533	8.73204	1667	277	42	59.1933	776	163	546	207	10037	10463	11822	14205	15755	16826	22088	20316	17701	14526	11557	10218	7.55775	9.26275	12.953	18.3675	22.1637	25.1397	27.3617	26.8587	24.114	19.729	14.2528	9.37575
400	Transition	116.348	26.3309	366	18.0948	9.1804	31.3819	722.414	32.233	2.97925	29.2538	21.8915	10.3951	26.4533	8.73204	1667	277	42	59.1933	776	163	546	207	10037	10463	11822	14205	15755	16826	22088	20316	17701	14526	11557	10218	7.55775	9.26275	12.953	18.3675	22.1637	25.1397	27.3617	26.8587	24.114	19.729	14.2528	9.37575
401	Transition	116.348	26.3309	366	18.0948	9.1804	31.3819	722.414	32.233	2.97925	29.2538	21.8915	10.3951	26.4533	8.73204	1667	277	42	59.1933	776	163	546	207	10037	10463	11822	14205	15755	16826	22088	20316	17701	14526	11557	10218	7.55775	9.26275	12.953	18.3675	22.1637	25.1397	27.3617	26.8587	24.114	19.729	14.2528	9.37575
402	Transition	116.348	26.3309	366	18.0948	9.1804	31.3819	722.414	32.233	2.97925	29.2538	21.8915	10.3951	26.4533	8.73204	1667	277	42	59.1933	776	163	546	207	10037	10463	11822	14205	15755	16826	22088	20316	17701	14526	11557	10218	7.55775	9.26275	12.953	18.3675	22.1637	25.1397	27.3617	26.8587	24.114	19.729	14.2528	9.37575
404	Transition	116.001	29.5615	320	16.6215	7.28725	23.0923	889.982	32.3577	0.80075	31.557	20.82	7.5935	27.2333	5.36458	1486	244	42	52.3525	649	163	512	184	9412	10281	12830	15093	17151	17754	21513	20521	16888	13584	10435	8933	4.0705	5.53725	9.79925	16.2153	21.237	25.0093	28.5802	28.1192	23.8743	18.315	12.2255	6.4805
405	Transition	116.001	29.5615	320	16.6215	7.28725	23.0923	889.982	32.3577	0.80075	31.557	20.82	7.5935	27.2333	5.36458	1486	244	42	52.3525	649	163	512	184	9412	10281	12830	15093	17151	17754	21513	20521	16888	13584	10435	8933	4.0705	5.53725	9.79925	16.2153	21.237	25.0093	28.5802	28.1192	23.8743	18.315	12.2255	6.4805
406	Transition	122.105	39.54	87	9.71646	9.01742	23.2474	1127.5	26.92	-11.869	38.789	22.6875	-5.01954	22.6875	-5.01954	673	182	8	103.619	421	26	421	26	8653	11755	15877	19295	21355	21897	19417	18050	16971	13139	9149	7590	-7.06175	-4.251	2.3925	10.2245	16.5107	20.8722	23.581	23.614	19.0445	11.942	3.482	-3.745
407	Transition	122.105	39.54	87	9.71646	9.01742	23.2474	1127.5	26.92	-11.869	38.789	22.6875	-5.01954	22.6875	-5.01954	673	182	8	103.619	421	26	421	26	8653	11755	15877	19295	21355	21897	19417	18050	16971	13139	9149	7590	-7.06175	-4.251	2.3925	10.2245	16.5107	20.8722	23.581	23.614	19.0445	11.942	3.482	-3.745
410	Transition	120.673	36.1364	151	11.9076	5.6848	18.7508	908.928	26.7647	-3.55294	30.3176	22.3784	0.526471	22.8118	0.526471	709	166	9	91.1838	411	31	405	31	10311	12596	16147	19278	21243	21844	19586	19437	17091	14321	10504	9077	-0.811765	0.182353	4.27059	10.0588	15.1882	19.4176	23.4294	24.3118	20.7059	15.3706	8.57647	2.16471
411	Transition	120.673	36.1364	151	11.9076	5.6848	18.7508	908.928	26.7647	-3.55294	30.3176	22.3784	0.526471	22.8118	0.526471	709	166	9	91.1838	411	31	405	31	10311	12596	16147	19278	21243	21844	19586	19437	17091	14321	10504	9077	-0.811765	0.182353	4.27059	10.0588	15.1882	19.4176	23.4294	24.3118	20.7059	15.3706	8.57647	2.16471
412	Transition	120.424	36.1469	52	12.9515	7.2245	22.0595	948.691	28.6776	-4.07241	32.75	23.9213	0.890302	24.1402	0.890302	698	160	12	87.5108	398	37	387	37	9860	12214	15940	19239	21278	21826	19177	19363	17012	14310	10302	8748	-0.625	1.17543	5.71379	11.6651	17.0125	21.1784	24.9414	25.6526	21.8332	16.056	8.70259	2.11595
413	Transition	120.424	36.1469	52	12.9515	7.2245	22.0595	948.691	28.6776	-4.07241	32.75	23.9213	0.890302	24.1402	0.890302	698	160	12	87.5108	398	37	387	37	9860	12214	15940	19239	21278	21826	19177	19363	17012	14310	10302	8748	-0.625	1.17543	5.71379	11.6651	17.0125	21.1784	24.9414	25.6526	21.8332	16.056	8.70259	2.11595
416	Transition	120.424	36.1469	52	12.9515	7.2245	22.0595	948.691	28.6776	-4.07241	32.75	23.9213	0.890302	24.1402	0.890302	698	160	12	87.5108	398	37	387	37	9860	12214	15940	19239	21278	21826	19177	19363	17012	14310	10302	8748	-0.625	1.17543	5.71379	11.6651	17.0125	21.1784	24.9414	25.6526	21.8332	16.056	8.70259	2.11595
418	Transition	120.424	36.1469	52	12.9515	7.2245	22.0595	948.691	28.6776	-4.07241	32.75	23.9213	0.890302	24.1402	0.890302	698	160	12	87.5108	398	37	387	37	9860	12214	15940	19239	21278	21826	19177	19363	17012	14310	10302	8748	-0.625	1.17543	5.71379	11.6651	17.0125	21.1784	24.9414	25.6526	21.8332	16.056	8.70259	2.11595
420	Transition	120.424	36.1469	52	12.9515	7.2245	22.0595	948.691	28.6776	-4.07241	32.75	23.9213	0.890302	24.1402	0.890302	698	160	12	87.5108	398	37	387	37	9860	12214	15940	19239	21278	21826	19177	19363	17012	14310	10302	8748	-0.625	1.17543	5.71379	11.6651	17.0125	21.1784	24.9414	25.6526	21.8332	16.056	8.70259	2.11595
422	Transition	117.112	36.7211	45	13.627	9.4759	25.2092	1069.7	31.1365	-6.4525	37.589	26.1974	-0.264208	26.1974	-0.264208	688	222	5	116.076	459	19	459	19	9918	12555	15977	19485	22326	23377	21309	19825	17372	14101	10375	8866	-2.0015	0.888	6.97075	14.892	20.5063	25.522	27.13	25.9468	21.325	15.1058	6.91925	0.3205
423	Transition	121.451	37.5215	62	12.1265	6.8372	21.2265	961.502	27.708	-4.50268	32.2107	23.3479	0.987798	23.3479	-0.0627975	683	176	11	96.6022	415	39	415	39	9165	12169	16190	19842	21713	22426	19856	18951	17300	13992	9814	7917	-1.67411	0.160714	4.46607	10.6964	16.3687	20.8259	24.1009	24.717	21.2098	15.3357	7.96696	1.32143
432	Transition	108.458	33.4384	1963	8.12994	7.93213	27.1606	787.27	22.457	-6.7475	29.2045	16.7758	-1.77842	17.749	-1.77842	850	149	8	70.528	407	30	366	30	8662	10249	12788	15493	17635	19349	19205	18417	13534	10777	8454	7767	-2.80525	-1.381	2.65875	8.80575	12.8395	16.38	18.6108	18.2612	13.4618	8.6505	3.23675	-1.14775
433	Transition	108.458	33.4384	1963	8.12994	7.93213	27.1606	787.27	22.457	-6.7475	29.2045	16.7758	-1.77842	17.749	-1.77842	850	149	8	70.528	407	30	366	30	8662	10249	12788	15493	17635	19349	19205	18417	13534	10777	8454	7767	-2.80525	-1.381	2.65875	8.80575	12.8395	16.38	18.6108	18.2612	13.4618	8.6505	3.23675	-1.14775
434	Transition	108.458	33.4384	1963	8.12994	7.93213	27.1606	787.27	22.457	-6.7475	29.2045	16.7758	-1.77842	17.749	-1.77842	850	149	8	70.528	407	30	366	30	8662	10249	12788	15493	17635	19349	19205	18417	13534	10777	8454	7767	-2.80525	-1.381	2.65875	8.80575	12.8395	16.38	18.6108	18.2612	13.4618	8.6505	3.23675	-1.14775
436	Transition	107.987	33.5116	1305	8.72564	7.89594	26.9917	787.364	23.1392	-6.114	29.2533	17.3617	-1.19138	18.3601	-1.19138	814	144	7	72.2919	399	27	352	27	8875	10310	12927	15593	17775	19502	19360	18489	13423	10748	8480	7908	-2.2145	-0.71175	3.35475	9.42175	13.4482	16.991	19.2283	18.86	14.0005	9.1945	3.787	-0.6445
437	Transition	107.984	33.5259	1305	8.72564	7.89594	26.9917	787.364	23.1392	-6.114	29.2533	17.3617	-1.19138	18.3601	-1.19138	814	144	7	72.2919	399	27	352	27	8875	10310	12927	15593	17775	19502	19360	18489	13423	10748	8480	7908	-2.2145	-0.71175	3.35475	9.42175	13.4482	16.991	19.2283	18.86	14.0005	9.1945	3.787	-0.6445
440	Transition	110.073	34.4976	1457	8.55857	8.41985	26.5552	868.253	23.8302	-7.87675	31.707	17.9122	-2.45767	19.0838	-2.45767	689	133	7	74.7546	351	24	322	24	9229	11125	13702	16288	18855	20609	19815	18637	14335	11804	9204	8524	-3.688	-1.90125	2.64325	9.4035	13.9292	17.9568	20.0025	19.2887	14.4425	9.212	3.1945	-1.7785
444	Transition	103.553	29.4383	592	16.7998	6.89067	26.8218	688.63	29.3057	3.61525	25.6905	24.8686	7.79138	24.8686	7.79138	1472	357	17	94.1834	861	58	861	58	6364	7926	10865	13986	15256	15090	15348	15297	11667	8622	7419	5995	6.62575	8.43125	12.6765	17.7148	21.4072	23.5415	25.5955	25.462	21.5705	17.4338	12.8135	8.3155
445	Transition	103.553	29.4383	592	16.7998	6.89067	26.8218	688.63	29.3057	3.61525	25.6905	24.8686	7.79138	24.8686	7.79138	1472	357	17	94.1834	861	58	861	58	6364	7926	10865	13986	15256	15090	15348	15297	11667	8622	7419	5995	6.62575	8.43125	12.6765	17.7148	21.4072	23.5415	25.5955	25.462	21.5705	17.4338	12.8135	8.3155
446	Transition	103.553	29.4383	592	16.7998	6.89067	26.8218	688.63	29.3057	3.61525	25.6905	24.8686	7.79138	24.8686	7.79138	1472	357	17	94.1834	861	58	861	58	6364	7926	10865	13986	15256	15090	15348	15297	11667	8622	7419	5995	6.62575	8.43125	12.6765	17.7148	21.4072	23.5415	25.5955	25.462	21.5705	17.4338	12.8135	8.3155
447	Transition	103.553	29.4383	592	16.7998	6.89067	26.8218	688.63	29.3057	3.61525	25.6905	24.8686	7.79138	24.8686	7.79138	1472	357	17	94.1834	861	58	861	58	6364	7926	10865	13986	15256	15090	15348	15297	11667	8622	7419	5995	6.62575	8.43125	12.6765	17.7148	21.4072	23.5415	25.5955	25.462	21.5705	17.4338	12.8135	8.3155
448	Transition	103.553	29.4383	592	16.7998	6.89067	26.8218	688.63	29.3057	3.61525	25.6905	24.8686	7.79138	24.8686	7.79138	1472	357	17	94.1834	861	58	861	58	6364	7926	10865	13986	15256	15090	15348	15297	11667	8622	7419	5995	6.62575	8.43125	12.6765	17.7148	21.4072	23.5415	25.5955	25.462	21.5705	17.4338	12.8135	8.3155
449	Transition	103.553	29.4383	592	16.7998	6.89067	26.8218	688.63	29.3057	3.61525	25.6905	24.8686	7.79138	24.8686	7.79138	1472	357	17	94.1834	861	58	861	58	6364	7926	10865	13986	15256	15090	15348	15297	11667	8622	7419	5995	6.62575	8.43125	12.6765	17.7148	21.4072	23.5415	25.5955	25.462	21.5705	17.4338	12.8135	8.3155
450	Transition	103.553	29.4383	592	16.7998	6.89067	26.8218	688.63	29.3057	3.61525	25.6905	24.8686	7.79138	24.8686	7.79138	1472	357	17	94.1834	861	58	861	58	6364	7926	10865	13986	15256	15090	15348	15297	11667	8622	7419	5995	6.62575	8.43125	12.6765	17.7148	21.4072	23.5415	25.5955	25.462	21.5705	17.4338	12.8135	8.3155
451	Transition	103.553	29.4383	592	16.7998	6.89067	26.8218	688.63	29.3057	3.61525	25.6905	24.8686	7.79138	24.8686	7.79138	1472	357	17	94.1834	861	58	861	58	6364	7926	10865	13986	15256	15090	15348	15297	11667	8622	7419	5995	6.62575	8.43125	12.6765	17.7148	21.4072	23.5415	25.5955	25.462	21.5705	17.4338	12.8135	8.3155
452	Transition	103.553	29.4383	592	16.7998	6.89067	26.8218	688.63	29.3057	3.61525	25.6905	24.8686	7.79138	24.8686	7.79138	1472	357	17	94.1834	861	58	861	58	6364	7926	10865	13986	15256	15090	15348	15297	11667	8622	7419	5995	6.62575	8.43125	12.6765	17.7148	21.4072	23.5415	25.5955	25.462	21.5705	17.4338	12.8135	8.3155
453	Transition	103.553	29.4383	592	16.7998	6.89067	26.8218	688.63	29.3057	3.61525	25.6905	24.8686	7.79138	24.8686	7.79138	1472	357	17	94.1834	861	58	861	58	6364	7926	10865	13986	15256	15090	15348	15297	11667	8622	7419	5995	6.62575	8.43125	12.6765	17.7148	21.4072	23.5415	25.5955	25.462	21.5705	17.4338	12.8135	8.3155
454	Transition	103.553	29.4383	592	16.7998	6.89067	26.8218	688.63	29.3057	3.61525	25.6905	24.8686	7.79138	24.8686	7.79138	1472	357	17	94.1834	861	58	861	58	6364	7926	10865	13986	15256	15090	15348	15297	11667	8622	7419	5995	6.62575	8.43125	12.6765	17.7148	21.4072	23.5415	25.5955	25.462	21.5705	17.4338	12.8135	8.3155
455	Transition	103.553	29.4383	592	16.7998	6.89067	26.8218	688.63	29.3057	3.61525	25.6905	24.8686	7.79138	24.8686	7.79138	1472	357	17	94.1834	861	58	861	58	6364	7926	10865	13986	15256	15090	15348	15297	11667	8622	7419	5995	6.62575	8.43125	12.6765	17.7148	21.4072	23.5415	25.5955	25.462	21.5705	17.4338	12.8135	8.3155
456	Transition	103.553	29.4383	592	16.7998	6.89067	26.8218	688.63	29.3057	3.61525	25.6905	24.8686	7.79138	24.8686	7.79138	1472	357	17	94.1834	861	58	861	58	6364	7926	10865	13986	15256	15090	15348	15297	11667	8622	7419	5995	6.62575	8.43125	12.6765	17.7148	21.4072	23.5415	25.5955	25.462	21.5705	17.4338	12.8135	8.3155
457	Transition	103.553	29.4383	592	16.7998	6.89067	26.8218	688.63	29.3057	3.61525	25.6905	24.8686	7.79138	24.8686	7.79138	1472	357	17	94.1834	861	58	861	58	6364	7926	10865	13986	15256	15090	15348	15297	11667	8622	7419	5995	6.62575	8.43125	12.6765	17.7148	21.4072	23.5415	25.5955	25.462	21.5705	17.4338	12.8135	8.3155
458	Transition	103.553	29.4383	592	16.7998	6.89067	26.8218	688.63	29.3057	3.61525	25.6905	24.8686	7.79138	24.8686	7.79138	1472	357	17	94.1834	861	58	861	58	6364	7926	10865	13986	15256	15090	15348	15297	11667	8622	7419	5995	6.62575	8.43125	12.6765	17.7148	21.4072	23.5415	25.5955	25.462	21.5705	17.4338	12.8135	8.3155
460	Transition	103.553	29.4383	592	16.7998	6.89067	26.8218	688.63	29.3057	3.61525	25.6905	24.8686	7.79138	24.8686	7.79138	1472	357	17	94.1834	861	58	861	58	6364	7926	10865	13986	15256	15090	15348	15297	11667	8622	7419	5995	6.62575	8.43125	12.6765	17.7148	21.4072	23.5415	25.5955	25.462	21.5705	17.4338	12.8135	8.3155
461	Transition	103.553	29.4383	592	16.7998	6.89067	26.8218	688.63	29.3057	3.61525	25.6905	24.8686	7.79138	24.8686	7.79138	1472	357	17	94.1834	861	58	861	58	6364	7926	10865	13986	15256	15090	15348	15297	11667	8622	7419	5995	6.62575	8.43125	12.6765	17.7148	21.4072	23.5415	25.5955	25.462	21.5705	17.4338	12.8135	8.3155
462	Transition	103.553	29.4383	592	16.7998	6.89067	26.8218	688.63	29.3057	3.61525	25.6905	24.8686	7.79138	24.8686	7.79138	1472	357	17	94.1834	861	58	861	58	6364	7926	10865	13986	15256	15090	15348	15297	11667	8622	7419	5995	6.62575	8.43125	12.6765	17.7148	21.4072	23.5415	25.5955	25.462	21.5705	17.4338	12.8135	8.3155
464	Transition	103.553	29.4383	592	16.7998	6.89067	26.8218	688.63	29.3057	3.61525	25.6905	24.8686	7.79138	24.8686	7.79138	1472	357	17	94.1834	861	58	861	58	6364	7926	10865	13986	15256	15090	15348	15297	11667	8622	7419	5995	6.62575	8.43125	12.6765	17.7148	21.4072	23.5415	25.5955	25.462	21.5705	17.4338	12.8135	8.3155
465	Transition	103.553	29.4383	592	16.7998	6.89067	26.8218	688.63	29.3057	3.61525	25.6905	24.8686	7.79138	24.8686	7.79138	1472	357	17	94.1834	861	58	861	58	6364	7926	10865	13986	15256	15090	15348	15297	11667	8622	7419	5995	6.62575	8.43125	12.6765	17.7148	21.4072	23.5415	25.5955	25.462	21.5705	17.4338	12.8135	8.3155
466	Transition	103.553	29.4383	592	16.7998	6.89067	26.8218	688.63	29.3057	3.61525	25.6905	24.8686	7.79138	24.8686	7.79138	1472	357	17	94.1834	861	58	861	58	6364	7926	10865	13986	15256	15090	15348	15297	11667	8622	7419	5995	6.62575	8.43125	12.6765	17.7148	21.4072	23.5415	25.5955	25.462	21.5705	17.4338	12.8135	8.3155
468	Transition	103.553	29.4383	592	16.7998	6.89067	26.8218	688.63	29.3057	3.61525	25.6905	24.8686	7.79138	24.8686	7.79138	1472	357	17	94.1834	861	58	861	58	6364	7926	10865	13986	15256	15090	15348	15297	11667	8622	7419	5995	6.62575	8.43125	12.6765	17.7148	21.4072	23.5415	25.5955	25.462	21.5705	17.4338	12.8135	8.3155
469	Transition	103.553	29.4383	592	16.7998	6.89067	26.8218	688.63	29.3057	3.61525	25.6905	24.8686	7.79138	24.8686	7.79138	1472	357	17	94.1834	861	58	861	58	6364	7926	10865	13986	15256	15090	15348	15297	11667	8622	7419	5995	6.62575	8.43125	12.6765	17.7148	21.4072	23.5415	25.5955	25.462	21.5705	17.4338	12.8135	8.3155
470	Transition	103.553	29.4383	592	16.7998	6.89067	26.8218	688.63	29.3057	3.61525	25.6905	24.8686	7.79138	24.8686	7.79138	1472	357	17	94.1834	861	58	861	58	6364	7926	10865	13986	15256	15090	15348	15297	11667	8622	7419	5995	6.62575	8.43125	12.6765	17.7148	21.4072	23.5415	25.5955	25.462	21.5705	17.4338	12.8135	8.3155
471	Transition	103.553	29.4383	592	16.7998	6.89067	26.8218	688.63	29.3057	3.61525	25.6905	24.8686	7.79138	24.8686	7.79138	1472	357	17	94.1834	861	58	861	58	6364	7926	10865	13986	15256	15090	15348	15297	11667	8622	7419	5995	6.62575	8.43125	12.6765	17.7148	21.4072	23.5415	25.5955	25.462	21.5705	17.4338	12.8135	8.3155
472	Transition	103.553	29.4383	592	16.7998	6.89067	26.8218	688.63	29.3057	3.61525	25.6905	24.8686	7.79138	24.8686	7.79138	1472	357	17	94.1834	861	58	861	58	6364	7926	10865	13986	15256	15090	15348	15297	11667	8622	7419	5995	6.62575	8.43125	12.6765	17.7148	21.4072	23.5415	25.5955	25.462	21.5705	17.4338	12.8135	8.3155
473	Transition	103.553	29.4383	592	16.7998	6.89067	26.8218	688.63	29.3057	3.61525	25.6905	24.8686	7.79138	24.8686	7.79138	1472	357	17	94.1834	861	58	861	58	6364	7926	10865	13986	15256	15090	15348	15297	11667	8622	7419	5995	6.62575	8.43125	12.6765	17.7148	21.4072	23.5415	25.5955	25.462	21.5705	17.4338	12.8135	8.3155
474	Transition	103.553	29.4383	592	16.7998	6.89067	26.8218	688.63	29.3057	3.61525	25.6905	24.8686	7.79138	24.8686	7.79138	1472	357	17	94.1834	861	58	861	58	6364	7926	10865	13986	15256	15090	15348	15297	11667	8622	7419	5995	6.62575	8.43125	12.6765	17.7148	21.4072	23.5415	25.5955	25.462	21.5705	17.4338	12.8135	8.3155
475	Transition	103.553	29.4383	592	16.7998	6.89067	26.8218	688.63	29.3057	3.61525	25.6905	24.8686	7.79138	24.8686	7.79138	1472	357	17	94.1834	861	58	861	58	6364	7926	10865	13986	15256	15090	15348	15297	11667	8622	7419	5995	6.62575	8.43125	12.6765	17.7148	21.4072	23.5415	25.5955	25.462	21.5705	17.4338	12.8135	8.3155
476	Transition	103.553	29.4383	592	16.7998	6.89067	26.8218	688.63	29.3057	3.61525	25.6905	24.8686	7.79138	24.8686	7.79138	1472	357	17	94.1834	861	58	861	58	6364	7926	10865	13986	15256	15090	15348	15297	11667	8622	7419	5995	6.62575	8.43125	12.6765	17.7148	21.4072	23.5415	25.5955	25.462	21.5705	17.4338	12.8135	8.3155
477	Transition	103.553	29.4383	592	16.7998	6.89067	26.8218	688.63	29.3057	3.61525	25.6905	24.8686	7.79138	24.8686	7.79138	1472	357	17	94.1834	861	58	861	58	6364	7926	10865	13986	15256	15090	15348	15297	11667	8622	7419	5995	6.62575	8.43125	12.6765	17.7148	21.4072	23.5415	25.5955	25.462	21.5705	17.4338	12.8135	8.3155
478	Transition	103.553	29.4383	592	16.7998	6.89067	26.8218	688.63	29.3057	3.61525	25.6905	24.8686	7.79138	24.8686	7.79138	1472	357	17	94.1834	861	58	861	58	6364	7926	10865	13986	15256	15090	15348	15297	11667	8622	7419	5995	6.62575	8.43125	12.6765	17.7148	21.4072	23.5415	25.5955	25.462	21.5705	17.4338	12.8135	8.3155
479	Transition	103.553	29.4383	592	16.7998	6.89067	26.8218	688.63	29.3057	3.61525	25.6905	24.8686	7.79138	24.8686	7.79138	1472	357	17	94.1834	861	58	861	58	6364	7926	10865	13986	15256	15090	15348	15297	11667	8622	7419	5995	6.62575	8.43125	12.6765	17.7148	21.4072	23.5415	25.5955	25.462	21.5705	17.4338	12.8135	8.3155
480	Transition	103.553	29.4383	592	16.7998	6.89067	26.8218	688.63	29.3057	3.61525	25.6905	24.8686	7.79138	24.8686	7.79138	1472	357	17	94.1834	861	58	861	58	6364	7926	10865	13986	15256	15090	15348	15297	11667	8622	7419	5995	6.62575	8.43125	12.6765	17.7148	21.4072	23.5415	25.5955	25.462	21.5705	17.4338	12.8135	8.3155
481	Transition	103.45	29.5744	530	15.3346	7.13663	27.5054	688.235	27.832	1.88575	25.9463	23.3997	6.34158	23.3997	6.34158	1436	345	17	93.1416	832	58	832	58	6389	7931	10776	13900	15242	15022	15028	14908	11463	8554	7371	5968	5.1665	6.92875	11.1815	16.177	19.881	22.0298	24.16	24.0093	20.2035	15.9688	11.3787	6.929
484	Transition	103.45	29.5744	530	15.3346	7.13663	27.5054	688.235	27.832	1.88575	25.9463	23.3997	6.34158	23.3997	6.34158	1436	345	17	93.1416	832	58	832	58	6389	7931	10776	13900	15242	15022	15028	14908	11463	8554	7371	5968	5.1665	6.92875	11.1815	16.177	19.881	22.0298	24.16	24.0093	20.2035	15.9688	11.3787	6.929
488	Transition	103.45	29.5744	530	15.3346	7.13663	27.5054	688.235	27.832	1.88575	25.9463	23.3997	6.34158	23.3997	6.34158	1436	345	17	93.1416	832	58	832	58	6389	7931	10776	13900	15242	15022	15028	14908	11463	8554	7371	5968	5.1665	6.92875	11.1815	16.177	19.881	22.0298	24.16	24.0093	20.2035	15.9688	11.3787	6.929
491	Transition	103.45	29.5744	530	15.3346	7.13663	27.5054	688.235	27.832	1.88575	25.9463	23.3997	6.34158	23.3997	6.34158	1436	345	17	93.1416	832	58	832	58	6389	7931	10776	13900	15242	15022	15028	14908	11463	8554	7371	5968	5.1665	6.92875	11.1815	16.177	19.881	22.0298	24.16	24.0093	20.2035	15.9688	11.3787	6.929
492	Transition	103.45	29.5744	530	15.3346	7.13663	27.5054	688.235	27.832	1.88575	25.9463	23.3997	6.34158	23.3997	6.34158	1436	345	17	93.1416	832	58	832	58	6389	7931	10776	13900	15242	15022	15028	14908	11463	8554	7371	5968	5.1665	6.92875	11.1815	16.177	19.881	22.0298	24.16	24.0093	20.2035	15.9688	11.3787	6.929
493	Transition	103.45	29.5744	530	15.3346	7.13663	27.5054	688.235	27.832	1.88575	25.9463	23.3997	6.34158	23.3997	6.34158	1436	345	17	93.1416	832	58	832	58	6389	7931	10776	13900	15242	15022	15028	14908	11463	8554	7371	5968	5.1665	6.92875	11.1815	16.177	19.881	22.0298	24.16	24.0093	20.2035	15.9688	11.3787	6.929
495	Transition	103.45	29.5744	530	15.3346	7.13663	27.5054	688.235	27.832	1.88575	25.9463	23.3997	6.34158	23.3997	6.34158	1436	345	17	93.1416	832	58	832	58	6389	7931	10776	13900	15242	15022	15028	14908	11463	8554	7371	5968	5.1665	6.92875	11.1815	16.177	19.881	22.0298	24.16	24.0093	20.2035	15.9688	11.3787	6.929
496	Transition	103.45	29.5744	530	15.3346	7.13663	27.5054	688.235	27.832	1.88575	25.9463	23.3997	6.34158	23.3997	6.34158	1436	345	17	93.1416	832	58	832	58	6389	7931	10776	13900	15242	15022	15028	14908	11463	8554	7371	5968	5.1665	6.92875	11.1815	16.177	19.881	22.0298	24.16	24.0093	20.2035	15.9688	11.3787	6.929
497	Transition	103.45	29.5744	530	15.3346	7.13663	27.5054	688.235	27.832	1.88575	25.9463	23.3997	6.34158	23.3997	6.34158	1436	345	17	93.1416	832	58	832	58	6389	7931	10776	13900	15242	15022	15028	14908	11463	8554	7371	5968	5.1665	6.92875	11.1815	16.177	19.881	22.0298	24.16	24.0093	20.2035	15.9688	11.3787	6.929
498	Transition	103.45	29.5744	530	15.3346	7.13663	27.5054	688.235	27.832	1.88575	25.9463	23.3997	6.34158	23.3997	6.34158	1436	345	17	93.1416	832	58	832	58	6389	7931	10776	13900	15242	15022	15028	14908	11463	8554	7371	5968	5.1665	6.92875	11.1815	16.177	19.881	22.0298	24.16	24.0093	20.2035	15.9688	11.3787	6.929
499	Transition	103.45	29.5744	530	15.3346	7.13663	27.5054	688.235	27.832	1.88575	25.9463	23.3997	6.34158	23.3997	6.34158	1436	345	17	93.1416	832	58	832	58	6389	7931	10776	13900	15242	15022	15028	14908	11463	8554	7371	5968	5.1665	6.92875	11.1815	16.177	19.881	22.0298	24.16	24.0093	20.2035	15.9688	11.3787	6.929
500	Transition	103.45	29.5744	530	15.3346	7.13663	27.5054	688.235	27.832	1.88575	25.9463	23.3997	6.34158	23.3997	6.34158	1436	345	17	93.1416	832	58	832	58	6389	7931	10776	13900	15242	15022	15028	14908	11463	8554	7371	5968	5.1665	6.92875	11.1815	16.177	19.881	22.0298	24.16	24.0093	20.2035	15.9688	11.3787	6.929
501	Transition	103.45	29.5744	530	15.3346	7.13663	27.5054	688.235	27.832	1.88575	25.9463	23.3997	6.34158	23.3997	6.34158	1436	345	17	93.1416	832	58	832	58	6389	7931	10776	13900	15242	15022	15028	14908	11463	8554	7371	5968	5.1665	6.92875	11.1815	16.177	19.881	22.0298	24.16	24.0093	20.2035	15.9688	11.3787	6.929
502	Transition	103.45	29.5744	530	15.3346	7.13663	27.5054	688.235	27.832	1.88575	25.9463	23.3997	6.34158	23.3997	6.34158	1436	345	17	93.1416	832	58	832	58	6389	7931	10776	13900	15242	15022	15028	14908	11463	8554	7371	5968	5.1665	6.92875	11.1815	16.177	19.881	22.0298	24.16	24.0093	20.2035	15.9688	11.3787	6.929
503	Transition	103.45	29.5744	530	15.3346	7.13663	27.5054	688.235	27.832	1.88575	25.9463	23.3997	6.34158	23.3997	6.34158	1436	345	17	93.1416	832	58	832	58	6389	7931	10776	13900	15242	15022	15028	14908	11463	8554	7371	5968	5.1665	6.92875	11.1815	16.177	19.881	22.0298	24.16	24.0093	20.2035	15.9688	11.3787	6.929
504	Transition	103.45	29.5744	530	15.3346	7.13663	27.5054	688.235	27.832	1.88575	25.9463	23.3997	6.34158	23.3997	6.34158	1436	345	17	93.1416	832	58	832	58	6389	7931	10776	13900	15242	15022	15028	14908	11463	8554	7371	5968	5.1665	6.92875	11.1815	16.177	19.881	22.0298	24.16	24.0093	20.2035	15.9688	11.3787	6.929
505	Transition	103.45	29.5744	530	15.3346	7.13663	27.5054	688.235	27.832	1.88575	25.9463	23.3997	6.34158	23.3997	6.34158	1436	345	17	93.1416	832	58	832	58	6389	7931	10776	13900	15242	15022	15028	14908	11463	8554	7371	5968	5.1665	6.92875	11.1815	16.177	19.881	22.0298	24.16	24.0093	20.2035	15.9688	11.3787	6.929
506	Transition	103.356	29.5738	1360	15.3346	7.13663	27.5054	688.235	27.832	1.88575	25.9463	23.3997	6.34158	23.3997	6.34158	1436	345	17	93.1416	832	58	832	58	6389	7931	10776	13900	15242	15022	15028	14908	11463	8554	7371	5968	5.1665	6.92875	11.1815	16.177	19.881	22.0298	24.16	24.0093	20.2035	15.9688	11.3787	6.929
507	Transition	103.45	29.5744	530	15.3346	7.13663	27.5054	688.235	27.832	1.88575	25.9463	23.3997	6.34158	23.3997	6.34158	1436	345	17	93.1416	832	58	832	58	6389	7931	10776	13900	15242	15022	15028	14908	11463	8554	7371	5968	5.1665	6.92875	11.1815	16.177	19.881	22.0298	24.16	24.0093	20.2035	15.9688	11.3787	6.929
509	Transition	103.45	29.5744	530	15.3346	7.13663	27.5054	688.235	27.832	1.88575	25.9463	23.3997	6.34158	23.3997	6.34158	1436	345	17	93.1416	832	58	832	58	6389	7931	10776	13900	15242	15022	15028	14908	11463	8554	7371	5968	5.1665	6.92875	11.1815	16.177	19.881	22.0298	24.16	24.0093	20.2035	15.9688	11.3787	6.929
510	Transition	103.45	29.5744	530	15.3346	7.13663	27.5054	688.235	27.832	1.88575	25.9463	23.3997	6.34158	23.3997	6.34158	1436	345	17	93.1416	832	58	832	58	6389	7931	10776	13900	15242	15022	15028	14908	11463	8554	7371	5968	5.1665	6.92875	11.1815	16.177	19.881	22.0298	24.16	24.0093	20.2035	15.9688	11.3787	6.929
511	Transition	103.45	29.5744	530	15.3346	7.13663	27.5054	688.235	27.832	1.88575	25.9463	23.3997	6.34158	23.3997	6.34158	1436	345	17	93.1416	832	58	832	58	6389	7931	10776	13900	15242	15022	15028	14908	11463	8554	7371	5968	5.1665	6.92875	11.1815	16.177	19.881	22.0298	24.16	24.0093	20.2035	15.9688	11.3787	6.929
512	Transition	103.45	29.5744	530	15.3346	7.13663	27.5054	688.235	27.832	1.88575	25.9463	23.3997	6.34158	23.3997	6.34158	1436	345	17	93.1416	832	58	832	58	6389	7931	10776	13900	15242	15022	15028	14908	11463	8554	7371	5968	5.1665	6.92875	11.1815	16.177	19.881	22.0298	24.16	24.0093	20.2035	15.9688	11.3787	6.929
513	Transition	103.45	29.5744	530	15.3346	7.13663	27.5054	688.235	27.832	1.88575	25.9463	23.3997	6.34158	23.3997	6.34158	1436	345	17	93.1416	832	58	832	58	6389	7931	10776	13900	15242	15022	15028	14908	11463	8554	7371	5968	5.1665	6.92875	11.1815	16.177	19.881	22.0298	24.16	24.0093	20.2035	15.9688	11.3787	6.929
515	Transition	103.45	29.5744	530	15.3346	7.13663	27.5054	688.235	27.832	1.88575	25.9463	23.3997	6.34158	23.3997	6.34158	1436	345	17	93.1416	832	58	832	58	6389	7931	10776	13900	15242	15022	15028	14908	11463	8554	7371	5968	5.1665	6.92875	11.1815	16.177	19.881	22.0298	24.16	24.0093	20.2035	15.9688	11.3787	6.929
516	Transition	103.45	29.5744	530	15.3346	7.13663	27.5054	688.235	27.832	1.88575	25.9463	23.3997	6.34158	23.3997	6.34158	1436	345	17	93.1416	832	58	832	58	6389	7931	10776	13900	15242	15022	15028	14908	11463	8554	7371	5968	5.1665	6.92875	11.1815	16.177	19.881	22.0298	24.16	24.0093	20.2035	15.9688	11.3787	6.929
517	Transition	103.45	29.5744	530	15.3346	7.13663	27.5054	688.235	27.832	1.88575	25.9463	23.3997	6.34158	23.3997	6.34158	1436	345	17	93.1416	832	58	832	58	6389	7931	10776	13900	15242	15022	15028	14908	11463	8554	7371	5968	5.1665	6.92875	11.1815	16.177	19.881	22.0298	24.16	24.0093	20.2035	15.9688	11.3787	6.929
527	Transition	121.061	28.3667	392	16.0682	6.33375	23.5433	761.443	29.1927	2.29018	26.9025	25.0626	6.62666	25.1851	6.62666	1548	222	45	47.4526	563	176	534	176	9090	10073	12237	15028	16662	17056	20903	20573	16507	13417	10510	8887	5.57254	6.33048	9.48035	14.4924	18.932	22.7111	26.2743	26.2078	23.0783	18.4418	13.3332	7.97834
528	Transition	121.061	28.3667	392	16.0682	6.33375	23.5433	761.443	29.1927	2.29018	26.9025	25.0626	6.62666	25.1851	6.62666	1548	222	45	47.4526	563	176	534	176	9090	10073	12237	15028	16662	17056	20903	20573	16507	13417	10510	8887	5.57254	6.33048	9.48035	14.4924	18.932	22.7111	26.2743	26.2078	23.0783	18.4418	13.3332	7.97834
529	Transition	122.19	29.9901	3	16.6996	6.34905	23.0241	789.012	30.3807	2.805	27.5757	26.253	9.59167	26.253	7.02786	1259	169	46	38.9433	417	169	417	175	8840	10196	13005	15857	17632	17866	20884	20790	16619	13518	10227	8553	5.92	6.55286	9.565	14.6164	19.2679	23.2721	27.2664	27.4079	24.0814	19.58	14.2421	8.60357
534	Transition	108.758	30.6685	730	15.9927	7.49442	25.5872	782.974	31.1122	1.8225	29.2897	23.3937	6.06408	25.4188	6.06408	1319	206	20	62.8611	563	70	543	70	7151	8992	11526	14270	15693	17115	19204	19397	14443	10311	7871	6562	4.88175	6.791	10.6512	16.3438	20.404	23.5077	26.277	26.475	21.953	16.6395	11.4738	6.52075
535	Transition	108.758	30.6685	730	15.9927	7.49442	25.5872	782.974	31.1122	1.8225	29.2897	23.3937	6.06408	25.4188	6.06408	1319	206	20	62.8611	563	70	543	70	7151	8992	11526	14270	15693	17115	19204	19397	14443	10311	7871	6562	4.88175	6.791	10.6512	16.3438	20.404	23.5077	26.277	26.475	21.953	16.6395	11.4738	6.52075
536	Transition	108.758	30.6685	730	15.9927	7.49442	25.5872	782.974	31.1122	1.8225	29.2897	23.3937	6.06408	25.4188	6.06408	1319	206	20	62.8611	563	70	543	70	7151	8992	11526	14270	15693	17115	19204	19397	14443	10311	7871	6562	4.88175	6.791	10.6512	16.3438	20.404	23.5077	26.277	26.475	21.953	16.6395	11.4738	6.52075
537	Transition	108.758	30.6685	730	15.9927	7.49442	25.5872	782.974	31.1122	1.8225	29.2897	23.3937	6.06408	25.4188	6.06408	1319	206	20	62.8611	563	70	543	70	7151	8992	11526	14270	15693	17115	19204	19397	14443	10311	7871	6562	4.88175	6.791	10.6512	16.3438	20.404	23.5077	26.277	26.475	21.953	16.6395	11.4738	6.52075
538	Transition	108.758	30.6685	730	15.9927	7.49442	25.5872	782.974	31.1122	1.8225	29.2897	23.3937	6.06408	25.4188	6.06408	1319	206	20	62.8611	563	70	543	70	7151	8992	11526	14270	15693	17115	19204	19397	14443	10311	7871	6562	4.88175	6.791	10.6512	16.3438	20.404	23.5077	26.277	26.475	21.953	16.6395	11.4738	6.52075
539	Transition	108.758	30.6685	730	15.9927	7.49442	25.5872	782.974	31.1122	1.8225	29.2897	23.3937	6.06408	25.4188	6.06408	1319	206	20	62.8611	563	70	543	70	7151	8992	11526	14270	15693	17115	19204	19397	14443	10311	7871	6562	4.88175	6.791	10.6512	16.3438	20.404	23.5077	26.277	26.475	21.953	16.6395	11.4738	6.52075
540	Transition	108.758	30.6685	730	15.9927	7.49442	25.5872	782.974	31.1122	1.8225	29.2897	23.3937	6.06408	25.4188	6.06408	1319	206	20	62.8611	563	70	543	70	7151	8992	11526	14270	15693	17115	19204	19397	14443	10311	7871	6562	4.88175	6.791	10.6512	16.3438	20.404	23.5077	26.277	26.475	21.953	16.6395	11.4738	6.52075
541	Transition	108.758	30.6685	730	15.9927	7.49442	25.5872	782.974	31.1122	1.8225	29.2897	23.3937	6.06408	25.4188	6.06408	1319	206	20	62.8611	563	70	543	70	7151	8992	11526	14270	15693	17115	19204	19397	14443	10311	7871	6562	4.88175	6.791	10.6512	16.3438	20.404	23.5077	26.277	26.475	21.953	16.6395	11.4738	6.52075
543	Transition	108.758	30.6685	730	15.9927	7.49442	25.5872	782.974	31.1122	1.8225	29.2897	23.3937	6.06408	25.4188	6.06408	1319	206	20	62.8611	563	70	543	70	7151	8992	11526	14270	15693	17115	19204	19397	14443	10311	7871	6562	4.88175	6.791	10.6512	16.3438	20.404	23.5077	26.277	26.475	21.953	16.6395	11.4738	6.52075
544	Transition	108.758	30.6685	730	15.9927	7.49442	25.5872	782.974	31.1122	1.8225	29.2897	23.3937	6.06408	25.4188	6.06408	1319	206	20	62.8611	563	70	543	70	7151	8992	11526	14270	15693	17115	19204	19397	14443	10311	7871	6562	4.88175	6.791	10.6512	16.3438	20.404	23.5077	26.277	26.475	21.953	16.6395	11.4738	6.52075

## Sheet: c_PCA analysis
Importance of components:
	Comp.1	Comp.2	Comp.3	Comp.4	Comp.5	Comp.6	Comp.7	Comp.8	Comp.9	Comp.10	Comp.11	Comp.12	Comp.13	Comp.14	Comp.15	Comp.16	Comp.17	Comp.18	Comp.19	Comp.20	Comp.21	Comp.22	Comp.23	Comp.24	Comp.25	Comp.26	Comp.27	Comp.28	Comp.29	Comp.30	Comp.31
Standard deviation	3.95853	2.91941	1.75675	1.17552	1.03724	0.812557	0.516752	0.28207	0.228624	0.207913	0.166707	0.154556	0.126475	0.097348	0.0819403	0.0696615	0.0592204	0.0513208	0.047884	0.042756	0.0331592	0.0325841	0.0282945	0.0257408	0.0222504	0.0169856	0.0149414	0.012503	0.00580291	0.0031601	5.93254e-08
Proportion of Variance	0.506415	0.275441	0.099737	0.0446581	0.0347692	0.0213376	0.00862982	0.00257129	0.0016892	0.00139701	0.000898145	0.00077199	0.000516947	0.000306261	0.000216986	0.000156828	0.000113339	8.51186e-05	7.40999e-05	5.90788e-05	3.55341e-05	3.43122e-05	2.58727e-05	2.14133e-05	1.59997e-05	9.3239e-06	7.21472e-06	5.05207e-06	1.08825e-06	3.2273e-07	1.13742e-16
Cumulative Proportion	0.506415	0.781856	0.881593	0.926251	0.96102	0.982358	0.990988	0.993559	0.995248	0.996645	0.997543	0.998315	0.998832	0.999138	0.999355	0.999512	0.999626	0.999711	0.999785	0.999844	0.999879	0.999914	0.99994	0.999961	0.999977	0.999986	0.999993	0.999999	1	1	1
	Comp.1	Comp.2	Comp.3	Comp.4	Comp.5	Comp.6	Comp.7	Comp.8	Comp.9	Comp.10	Comp.11	Comp.12	Comp.13	Comp.14	Comp.15	Comp.16	Comp.17	Comp.18	Comp.19	Comp.20	Comp.21	Comp.22	Comp.23	Comp.24	Comp.25	Comp.26	Comp.27	Comp.28	Comp.29	Comp.30	Comp.31
bio_1	0.222	0.251	0.112	0.187	0.198	0.108	0.182	0.209	0.127	0.127	0.279																		0.732	0.1
bio_2	-0.187	0.154	0.159	-0.374	0.277	-0.287	0.104	-0.186	-0.242	-0.141	0.62	-0.126	-0.114	-0.153
bio_3	-0.111	0.631	-0.53	0.115	0.142	-0.114	-0.246	-0.117	0.21	0.105	0.117	-0.284
bio_4	-0.215	0.117	0.157	-0.174	0.155	-0.256	0.139	0.167	0.134	0.272	-0.266	-0.22	-0.259	-0.112	-0.303														0.193	0.545
bio_5	0.122	0.142	0.413	0.298	0.165	0.243	-0.244	-0.217	-0.176	-0.113	-0.262	-0.108	-0.301	0.108	-0.367	-0.135													0.322
bio_6	0.239	0.152	0.216	-0.127	0.15	-0.228	-0.115	-0.153	-0.142	-0.183	-0.284																		0.135	-0.717
bio_7	-0.215	0.132	0.113	-0.161	0.223	-0.2	0.189	0.171	-0.105	0.208	0.102	0.233	0.14	-0.112	0.232	0.307													-0.151	-0.618
bio_8	0.541	0.141	0.118	-0.105	-0.188	-0.413	-0.18	-0.163	0.103	-0.218	-0.352	0.371	-0.229
bio_9	0.241	0.128	0.284	0.144	0.125	-0.197	0.26	-0.72	-0.29	-0.182	0.154	0.15
bio_10	0.143	0.106	0.424	0.16	0.139	0.229	0.186	0.139	0.346	0.1	0.267	0.1	-0.167	0.125	0.112														-0.38	-0.426
bio_11	0.24	0.11	0.142	0.102	0.176	0.162	0.267	0.112																					-0.458	0.706
bio_12	0.24	-0.18	-0.158	-0.23	-0.251	-0.162	0.135	0.565	0.108	-0.332	-0.332	-0.122	-0.102	-0.152	0.282
bio_13	0.206	0.118	-0.268	-0.377	-0.139	0.126	-0.148	0.223	0.358	0.223	-0.161	0.359	0.127	-0.347	-0.241	0.101	0.174	0.117
bio_14	0.223	0.128	-0.174	-0.126	-0.322	-0.25	-0.353	0.393	-0.396	0.418	-0.215	0.154
bio_15	-0.199	0.265	-0.29	-0.177	0.563	0.254	0.292	-0.402	-0.12	-0.171	0.128	0.15	-0.128	0.102	-0.123
bio_16	0.225	-0.231	-0.322	0.145	0.197	-0.1	0.122	-0.124	-0.436	-0.367	0.119	-0.153	0.221	0.203	0.379	-0.202
bio_17	0.216	0.135	-0.202	0.133	-0.356	-0.33	0.227	-0.225	0.607	-0.109	-0.196	0.253	-0.11
bio_18	0.177	-0.159	0.152	-0.196	-0.285	-0.312	-0.12	-0.341	-0.191	0.144	0.114	-0.336	-0.265	0.338	0.193	-0.134	0.17	0.269	-0.199
bio_19	0.211	0.154	-0.103	-0.17	-0.114	0.103	0.162	-0.253	-0.202	0.134	-0.172	0.202	0.226	-0.205	-0.158	0.305	-0.287	-0.566
srad_1	0.317	0.113	-0.27	-0.141	0.354	0.247	-0.156	0.124	-0.459	0.2	-0.139	-0.476	0.158
srad_2	-0.139	0.271	-0.214	0.33	-0.256	0.214	0.253	-0.114	-0.19	0.376	-0.301	0.368	0.126	0.137	-0.205	-0.225
srad_3	-0.212	0.153	-0.145	-0.138	0.312	-0.108	-0.24	0.167	0.157	0.163	0.131	-0.158	0.139	-0.106	-0.15	-0.165	-0.189	0.394	0.496	0.191	-0.13
srad_4	-0.22	0.115	0.114	-0.174	-0.122	0.316	0.137	-0.264	-0.332	-0.116	0.114	0.121	0.211	0.296	0.226	0.301	-0.306	-0.344	-0.153
srad_5	-0.221	0.132	0.129	-0.187	-0.157	-0.171	-0.304	-0.2	-0.172	0.222	-0.245	-0.379	-0.229	0.576
srad_6	-0.21	0.173	-0.128	-0.101	0.198	-0.637	-0.167	-0.145	-0.255	0.314	0.134	0.137	0.308	-0.132	-0.226
srad_7	0.322	0.204	0.182	-0.136	0.383	0.271	-0.237	-0.145	0.38	0.397	-0.262	-0.164	0.123	-0.11	0.145
srad_8	0.308	-0.132	0.123	0.282	0.174	-0.123	-0.383	0.302	-0.121	0.313	-0.429	-0.219	0.255	0.211	0.13
srad_9	0.327	-0.194	0.3	-0.513	0.205	0.292	-0.118	0.106	-0.245	0.121	-0.194	-0.185	-0.229	0.127	-0.258	0.183
srad_10	0.319	-0.217	-0.255	0.145	-0.139	0.148	-0.361	-0.242	0.186	0.403	-0.131	-0.243	0.46
srad_11	0.127	0.274	0.156	-0.278	-0.253	0.145	-0.127	0.326	-0.406	0.122	-0.17	0.475	0.126	0.186	-0.103	-0.275
srad_12	0.123	0.273	0.185	-0.242	-0.22	0.129	-0.364	0.193	-0.191	0.364	0.203	-0.105	0.111	-0.219	-0.289	-0.181	0.313	-0.168

## Sheet: d_Pearson correlation analysis
	bio_1	bio_2	bio_3	bio_4	bio_5	bio_6	bio_7	bio_8	bio_9	bio_10	bio_11	bio_12	bio_13	bio_14	bio_15	bio_16	bio_17	bio_18	bio_19	srad_1	srad_2	srad_3	srad_4	srad_5	srad_6	srad_7	srad_8	srad_9	srad_10	srad_11	srad_12	tavg_1	tavg_2	tavg_3	tavg_4	tavg_5	tavg_6	tavg_7	tavg_8	tavg_9	tavg_10	tavg_11	tavg_12
bio_1	1	-0.577214	0.150921	-0.63604	0.789203	0.92417	-0.662203	0.49827	0.940176	0.862788	0.951748	0.755763	0.723104	0.714183	-0.51788	0.748731	0.671415	0.63205	0.650037	0.159039	-0.437148	-0.664832	-0.675762	-0.655889	-0.637271	0.127599	0.210624	0.261289	0.32202	0.483266	0.44923	0.943022	0.955421	0.977017	0.981174	0.936245	0.843536	0.843229	0.882839	0.953902	0.990881	0.977432	0.954042
bio_2	-0.577214	1	0.307827	0.836559	-0.0390835	-0.804966	0.914425	-0.0188697	-0.64603	-0.200073	-0.73821	-0.666233	-0.57043	-0.497919	0.6624	-0.614472	-0.463655	-0.677034	-0.407888	0.227745	0.714017	0.774426	0.758306	0.814921	0.810584	0.303309	0.182824	0.269918	0.180329	-0.0354442	-0.0341913	-0.746568	-0.713999	-0.653782	-0.482087	-0.323125	-0.137597	-0.165934	-0.281814	-0.403912	-0.556245	-0.707173	-0.749671
bio_3	0.150921	0.307827	1	-0.25105	0.087554	0.123408	-0.0977124	-0.145507	0.265576	0.00896232	0.197766	0.147124	0.0632571	0.159594	-0.106588	0.118095	0.160283	-0.0539597	0.222691	0.330622	0.0634977	-0.209513	-0.261345	-0.158255	-0.132767	0.22921	0.122384	0.158487	0.249726	0.389019	0.408513	0.203454	0.222473	0.220835	0.202343	0.144982	0.0892506	0.00667251	-0.0466331	0.0691998	0.124188	0.141398	0.168339
bio_4	-0.63604	0.836559	-0.25105	1	-0.0528521	-0.871339	0.984331	0.131007	-0.790595	-0.160476	-0.841349	-0.758477	-0.60689	-0.595866	0.748399	-0.686955	-0.56789	-0.636143	-0.545918	0.0628987	0.695295	0.906279	0.917891	0.929113	0.90754	0.171081	0.107046	0.210944	0.0805982	-0.219251	-0.235691	-0.854581	-0.832152	-0.760529	-0.565177	-0.361491	-0.136824	-0.128501	-0.215304	-0.403705	-0.593278	-0.769326	-0.83351
bio_5	0.789203	-0.0390835	0.087554	-0.0528521	1	0.512388	-0.0742362	0.666994	0.622711	0.978014	0.575326	0.396429	0.442411	0.492816	-0.133358	0.428376	0.46933	0.252595	0.465207	0.303155	0.0164315	-0.146444	-0.161545	-0.135915	-0.112633	0.388968	0.44452	0.538784	0.49873	0.474501	0.427129	0.555576	0.591966	0.664612	0.81663	0.909091	0.965588	0.985914	0.961552	0.906502	0.803945	0.655305	0.578091
bio_6	0.92417	-0.804966	0.123408	-0.871339	0.512388	1	-0.894422	0.256064	0.955252	0.615908	0.993485	0.828321	0.737941	0.722558	-0.687433	0.789251	0.682824	0.704182	0.652438	0.0370383	-0.61902	-0.838946	-0.846889	-0.852762	-0.83089	-0.0213825	0.0749528	0.0425058	0.133252	0.367585	0.354272	0.994753	0.989146	0.964254	0.870598	0.746481	0.582892	0.589171	0.661411	0.786722	0.898074	0.976921	0.992853
bio_7	-0.662203	0.914425	-0.0977124	0.984331	-0.0742362	-0.894422	1	0.0500009	-0.785004	-0.2059	-0.854079	-0.755447	-0.626545	-0.582431	0.728841	-0.693439	-0.548521	-0.686195	-0.515382	0.114866	0.727403	0.897973	0.899333	0.9195	0.906226	0.227399	0.144458	0.231228	0.104989	-0.179752	-0.188962	-0.865838	-0.840375	-0.773636	-0.585708	-0.393424	-0.17403	-0.170737	-0.267314	-0.441502	-0.624221	-0.793193	-0.851906
bio_8	0.49827	-0.0188697	-0.145507	0.131007	0.666994	0.256064	0.0500009	1	0.220587	0.720046	0.290711	-0.0672201	0.16472	-0.13222	0.359957	0.0622856	-0.184498	0.308696	-0.210593	-0.193792	-0.128309	0.00198221	0.0543598	0.113781	0.0315507	-0.267835	-0.223976	-0.0132915	0.0110582	-0.0394028	-0.105767	0.270246	0.308032	0.419076	0.583034	0.701317	0.74958	0.69746	0.691665	0.577768	0.491599	0.359129	0.294506
bio_9	0.940176	-0.64603	0.265576	-0.790595	0.622711	0.955252	-0.785004	0.220587	1	0.686077	0.972905	0.85136	0.743862	0.810631	-0.693368	0.806703	0.779926	0.6057	0.769051	0.226362	-0.454287	-0.752891	-0.781779	-0.779854	-0.738317	0.192411	0.264311	0.242152	0.318383	0.530479	0.51501	0.972137	0.972661	0.954345	0.886798	0.785214	0.651903	0.670387	0.721986	0.84743	0.929746	0.971508	0.970608
bio_10	0.862788	-0.200073	0.00896232	-0.160476	0.978014	0.615908	-0.2059	0.720046	0.686077	1	0.668212	0.467962	0.522296	0.522416	-0.18222	0.503137	0.487689	0.384921	0.472806	0.236637	-0.106197	-0.25508	-0.261299	-0.233975	-0.221736	0.277655	0.34702	0.464177	0.452033	0.459319	0.407143	0.648719	0.678954	0.750515	0.882265	0.957096	0.986602	0.997331	0.992199	0.954842	0.877092	0.747317	0.675904
bio_11	0.951748	-0.73821	0.197766	-0.841349	0.575326	0.993485	-0.854079	0.290711	0.972905	0.668212	1	0.830106	0.742032	0.740921	-0.667027	0.793133	0.700727	0.685639	0.676697	0.0946915	-0.573791	-0.81956	-0.832933	-0.825395	-0.801089	0.0328206	0.118554	0.106998	0.199542	0.429233	0.413025	0.999402	0.998531	0.982808	0.907456	0.795359	0.642954	0.642762	0.705084	0.828944	0.928985	0.989496	0.998593
bio_12	0.755763	-0.666233	0.147124	-0.758477	0.396429	0.828321	-0.755447	-0.0672201	0.85136	0.467962	0.830106	1	0.882187	0.927028	-0.760075	0.94951	0.914064	0.727715	0.898131	0.213425	-0.459926	-0.745356	-0.77877	-0.802967	-0.763575	0.246869	0.30422	0.260052	0.303462	0.505271	0.481722	0.834557	0.818778	0.788011	0.690905	0.568346	0.423043	0.464176	0.512221	0.656261	0.750305	0.81867	0.833392
bio_13	0.723104	-0.57043	0.0632571	-0.60689	0.442411	0.737941	-0.626545	0.16472	0.743862	0.522296	0.742032	0.882187	1	0.71956	-0.4023	0.981747	0.705314	0.892628	0.689326	-0.0389692	-0.51512	-0.637134	-0.612919	-0.660221	-0.69837	0.000480812	0.0350988	0.0758553	0.0880229	0.253081	0.203621	0.741252	0.741976	0.757603	0.712499	0.629406	0.491253	0.517293	0.553813	0.63806	0.699987	0.738545	0.740415
bio_14	0.714183	-0.497919	0.159594	-0.595866	0.492816	0.722558	-0.582431	-0.13222	0.810631	0.522416	0.740921	0.927028	0.71956	1	-0.803293	0.815496	0.995239	0.455647	0.98673	0.468004	-0.213414	-0.577107	-0.640152	-0.654853	-0.570182	0.53542	0.595688	0.54694	0.561374	0.702842	0.689079	0.741779	0.726704	0.689175	0.629068	0.549149	0.4692	0.531455	0.557957	0.691924	0.739928	0.7571	0.750885
bio_15	-0.51788	0.6624	-0.106588	0.748399	-0.133358	-0.687433	0.728841	0.359957	-0.693368	-0.18222	-0.667027	-0.760075	-0.4023	-0.803293	1	-0.54743	-0.798305	-0.264482	-0.775975	-0.312473	0.345631	0.67813	0.757452	0.781886	0.658243	-0.339274	-0.435662	-0.240138	-0.298899	-0.491295	-0.52514	-0.676742	-0.644115	-0.552017	-0.391741	-0.240363	-0.118959	-0.177381	-0.245588	-0.404583	-0.527639	-0.644404	-0.67622
bio_16	0.748731	-0.614472	0.118095	-0.686955	0.428376	0.789251	-0.693439	0.0622856	0.806703	0.503137	0.793133	0.94951	0.981747	0.815496	-0.54743	1	0.802484	0.848826	0.788372	0.0568068	-0.510831	-0.701008	-0.698364	-0.738376	-0.747373	0.0950288	0.134718	0.142214	0.166256	0.352916	0.314289	0.794536	0.790134	0.787645	0.718517	0.614955	0.466654	0.498198	0.540554	0.652678	0.730531	0.783909	0.791856
bio_17	0.671415	-0.463655	0.160283	-0.56789	0.46933	0.682824	-0.548521	-0.184498	0.779926	0.487689	0.700727	0.914064	0.705314	0.995239	-0.798305	0.802484	1	0.420748	0.992994	0.481296	-0.176986	-0.540251	-0.604741	-0.629275	-0.541623	0.569721	0.624135	0.55659	0.559086	0.691395	0.68071	0.702357	0.687067	0.645516	0.583332	0.503632	0.429269	0.501711	0.524616	0.65391	0.697245	0.71547	0.709513
bio_18	0.63205	-0.677034	-0.0539597	-0.636143	0.252595	0.704182	-0.686195	0.308696	0.6057	0.384921	0.685639	0.727715	0.892628	0.455647	-0.264482	0.848826	0.420748	1	0.382441	-0.345355	-0.71496	-0.698294	-0.644106	-0.667923	-0.755294	-0.386796	-0.344014	-0.268044	-0.209257	-0.0198894	-0.0757641	0.686545	0.684204	0.710537	0.646627	0.549153	0.376364	0.3592	0.416637	0.488712	0.586346	0.662643	0.683777
bio_19	0.650037	-0.407888	0.222691	-0.545918	0.465207	0.652438	-0.515382	-0.210593	0.769051	0.472806	0.676697	0.898131	0.689326	0.98673	-0.775975	0.788372	0.992994	0.382441	1	0.543745	-0.110073	-0.499285	-0.573682	-0.591092	-0.501028	0.618867	0.655222	0.593296	0.605239	0.734262	0.722539	0.679117	0.664633	0.623742	0.563847	0.487224	0.417868	0.488802	0.50509	0.639303	0.679414	0.690752	0.683267
srad_1	0.159039	0.227745	0.330622	0.0628987	0.303155	0.0370383	0.114866	-0.193792	0.226362	0.236637	0.0946915	0.213425	-0.0389692	0.468004	-0.312473	0.0568068	0.481296	-0.345355	0.543745	1	0.690998	0.253883	0.119702	0.190028	0.320963	0.888371	0.833454	0.872633	0.945434	0.908036	0.916971	0.0972321	0.0838074	0.0519824	0.0797331	0.125222	0.215101	0.261414	0.221503	0.303281	0.249025	0.143518	0.101979
srad_2	-0.437148	0.714017	0.0634977	0.695295	0.0164315	-0.61902	0.727403	-0.128309	-0.454287	-0.106197	-0.573791	-0.459926	-0.51512	-0.213414	0.345631	-0.510831	-0.176986	-0.71496	-0.110073	0.690998	1	0.866461	0.782604	0.812643	0.874432	0.652976	0.557908	0.61587	0.594921	0.373108	0.371594	-0.574643	-0.574994	-0.568981	-0.459999	-0.315238	-0.119082	-0.0653857	-0.141739	-0.205838	-0.352638	-0.511726	-0.56986
srad_3	-0.664832	0.774426	-0.209513	0.906279	-0.146444	-0.838946	0.897973	0.00198221	-0.752891	-0.25508	-0.81956	-0.745356	-0.637134	-0.577107	0.67813	-0.701008	-0.540251	-0.698294	-0.499285	0.253883	0.866461	1	0.98505	0.971723	0.964012	0.274421	0.199358	0.270751	0.184828	-0.099331	-0.108486	-0.824336	-0.816288	-0.782736	-0.645093	-0.470831	-0.26179	-0.218389	-0.290361	-0.43655	-0.605548	-0.759418	-0.814999
srad_4	-0.675762	0.758306	-0.261345	0.917891	-0.161545	-0.846889	0.899333	0.0543598	-0.781779	-0.261299	-0.832933	-0.77877	-0.612919	-0.640152	0.757452	-0.698364	-0.604741	-0.644106	-0.573682	0.119702	0.782604	0.98505	1	0.972333	0.944559	0.153479	0.089115	0.173729	0.0689815	-0.217839	-0.227393	-0.839486	-0.827375	-0.786441	-0.643498	-0.467556	-0.264927	-0.228194	-0.295566	-0.45589	-0.625968	-0.774875	-0.82865
srad_5	-0.655889	0.814921	-0.158255	0.929113	-0.135915	-0.852762	0.9195	0.113781	-0.779854	-0.233975	-0.825395	-0.802967	-0.660221	-0.654853	0.781886	-0.738376	-0.629275	-0.667923	-0.591092	0.190028	0.812643	0.971723	0.972333	1	0.975937	0.166714	0.0796643	0.207879	0.147148	-0.128327	-0.140177	-0.832158	-0.817852	-0.767475	-0.60694	-0.420437	-0.211261	-0.206753	-0.287056	-0.436719	-0.604386	-0.768102	-0.822723
srad_6	-0.637271	0.810584	-0.132767	0.90754	-0.112633	-0.83089	0.906226	0.0315507	-0.738317	-0.221736	-0.801089	-0.763575	-0.69837	-0.570182	0.658243	-0.747373	-0.541623	-0.755294	-0.501028	0.320963	0.874432	0.964012	0.944559	0.975937	1	0.310589	0.234973	0.32728	0.264094	-0.0136135	-0.00665958	-0.807171	-0.796763	-0.762949	-0.608844	-0.426693	-0.205488	-0.19254	-0.270576	-0.407687	-0.576407	-0.740362	-0.796187
srad_7	0.127599	0.303309	0.22921	0.171081	0.388968	-0.0213825	0.227399	-0.267835	0.192411	0.277655	0.0328206	0.246869	0.000480812	0.53542	-0.339274	0.0950288	0.569721	-0.386796	0.618867	0.888371	0.652976	0.274421	0.153479	0.166714	0.310589	1	0.971136	0.916613	0.866948	0.776496	0.783851	0.0319526	0.0265873	0.000714209	0.0598864	0.121281	0.237341	0.322209	0.267444	0.294716	0.200472	0.0872517	0.0394921
srad_8	0.210624	0.182824	0.122384	0.107046	0.44452	0.0749528	0.144458	-0.223976	0.264311	0.34702	0.118554	0.30422	0.0350988	0.595688	-0.435662	0.134718	0.624135	-0.344014	0.655222	0.833454	0.557908	0.199358	0.089115	0.0796643	0.234973	0.971136	1	0.9131	0.841225	0.753524	0.766789	0.115546	0.108915	0.074484	0.126877	0.180135	0.289822	0.388249	0.352263	0.375182	0.283287	0.178884	0.130279
srad_9	0.261289	0.269918	0.158487	0.210944	0.538784	0.0425058	0.231228	-0.0132915	0.242152	0.464177	0.106998	0.260052	0.0758553	0.54694	-0.240138	0.142214	0.55659	-0.268044	0.593296	0.872633	0.61587	0.270751	0.173729	0.207879	0.32728	0.916613	0.9131	1	0.954674	0.84933	0.834209	0.0982431	0.0971617	0.102871	0.207138	0.307721	0.438104	0.494919	0.445148	0.470796	0.354258	0.19252	0.124872
srad_10	0.32202	0.180329	0.249726	0.0805982	0.49873	0.133252	0.104989	0.0110582	0.318383	0.452033	0.199542	0.303462	0.0880229	0.561374	-0.298899	0.166256	0.559086	-0.209257	0.605239	0.945434	0.594921	0.184828	0.0689815	0.147148	0.264094	0.866948	0.841225	0.954674	1	0.94752	0.931673	0.194599	0.187629	0.185724	0.259487	0.335773	0.436886	0.471567	0.431487	0.497304	0.41812	0.274518	0.215146
srad_11	0.483266	-0.0354442	0.389019	-0.219251	0.474501	0.367585	-0.179752	-0.0394028	0.530479	0.459319	0.429233	0.505271	0.253081	0.702842	-0.491295	0.352916	0.691395	-0.0198894	0.734262	0.908036	0.373108	-0.099331	-0.217839	-0.128327	-0.0136135	0.776496	0.753524	0.84933	0.94752	1	0.989744	0.428589	0.416708	0.39766	0.41161	0.423058	0.450564	0.467051	0.447119	0.575262	0.561816	0.47613	0.440233
srad_12	0.44923	-0.0341913	0.408513	-0.235691	0.427129	0.354272	-0.188962	-0.105767	0.51501	0.407143	0.413025	0.481722	0.203621	0.689079	-0.52514	0.314289	0.68071	-0.0757641	0.722539	0.916971	0.371594	-0.108486	-0.227393	-0.140177	-0.00665958	0.783851	0.766789	0.834209	0.931673	0.989744	1	0.413424	0.400329	0.369256	0.372221	0.373291	0.399914	0.413647	0.39633	0.529712	0.524772	0.45265	0.423157
tavg_1	0.943022	-0.746568	0.203454	-0.854581	0.555576	0.994753	-0.865838	0.270246	0.972137	0.648719	0.999402	0.834557	0.741252	0.741779	-0.676742	0.794536	0.702357	0.686545	0.679117	0.0972321	-0.574643	-0.824336	-0.839486	-0.832158	-0.807171	0.0319526	0.115546	0.0982431	0.194599	0.428589	0.413424	1	0.997413	0.978062	0.896067	0.779141	0.622655	0.623534	0.686596	0.814708	0.91939	0.985369	0.997261
tavg_2	0.955421	-0.713999	0.222473	-0.832152	0.591966	0.989146	-0.840375	0.308032	0.972661	0.678954	0.998531	0.818778	0.741976	0.726704	-0.644115	0.790134	0.687067	0.684204	0.664633	0.0838074	-0.574994	-0.816288	-0.827375	-0.817852	-0.796763	0.0265873	0.108915	0.0971617	0.187629	0.416708	0.400329	0.997413	1	0.987969	0.918482	0.808845	0.657219	0.653879	0.712737	0.831694	0.928724	0.986527	0.99492
tavg_3	0.977017	-0.653782	0.220835	-0.760529	0.664612	0.964254	-0.773636	0.419076	0.954345	0.750515	0.982808	0.788011	0.757603	0.689175	-0.552017	0.787645	0.645516	0.710537	0.623742	0.0519824	-0.568981	-0.782736	-0.786441	-0.767475	-0.762949	0.000714209	0.074484	0.102871	0.185724	0.39766	0.369256	0.978062	0.987969	1	0.963178	0.8771	0.739801	0.724556	0.773942	0.871313	0.949292	0.981821	0.979535
tavg_4	0.981174	-0.482087	0.202343	-0.565177	0.81663	0.870598	-0.585708	0.583034	0.886798	0.882265	0.907456	0.690905	0.712499	0.629068	-0.391741	0.718517	0.583332	0.646627	0.563847	0.0797331	-0.459999	-0.645093	-0.643498	-0.60694	-0.608844	0.0598864	0.126877	0.207138	0.259487	0.41161	0.372221	0.896067	0.918482	0.963178	1	0.971915	0.887215	0.860959	0.884145	0.933304	0.958286	0.930742	0.905797
tavg_5	0.936245	-0.323125	0.144982	-0.361491	0.909091	0.746481	-0.393424	0.701317	0.785214	0.957096	0.795359	0.568346	0.629406	0.549149	-0.240363	0.614955	0.503632	0.549153	0.487224	0.125222	-0.315238	-0.470831	-0.467556	-0.420437	-0.426693	0.121281	0.180135	0.307721	0.335773	0.423058	0.373291	0.779141	0.808845	0.8771	0.971915	1	0.968047	0.941345	0.944673	0.950843	0.926332	0.843679	0.79674
tavg_6	0.843536	-0.137597	0.0892506	-0.136824	0.965588	0.582892	-0.17403	0.74958	0.651903	0.986602	0.642954	0.423043	0.491253	0.4692	-0.118959	0.466654	0.429269	0.376364	0.417868	0.215101	-0.119082	-0.26179	-0.264927	-0.211261	-0.205488	0.237341	0.289822	0.438104	0.436886	0.450564	0.399914	0.622655	0.657219	0.739801	0.887215	0.968047	1	0.97917	0.961004	0.925597	0.850389	0.715942	0.648311
tavg_7	0.843229	-0.165934	0.00667251	-0.128501	0.985914	0.589171	-0.170737	0.69746	0.670387	0.997331	0.642762	0.464176	0.517293	0.531455	-0.177381	0.498198	0.501711	0.3592	0.488802	0.261414	-0.0653857	-0.218389	-0.228194	-0.206753	-0.19254	0.322209	0.388249	0.494919	0.471567	0.467051	0.413647	0.623534	0.653879	0.724556	0.860959	0.941345	0.97917	1	0.989423	0.945504	0.858924	0.723553	0.649924
tavg_8	0.882839	-0.281814	-0.0466331	-0.215304	0.961552	0.661411	-0.267314	0.691665	0.721986	0.992199	0.705084	0.512221	0.553813	0.557957	-0.245588	0.540554	0.524616	0.416637	0.50509	0.221503	-0.141739	-0.290361	-0.295566	-0.287056	-0.270576	0.267444	0.352263	0.445148	0.431487	0.447119	0.39633	0.686596	0.712737	0.773942	0.884145	0.944673	0.961004	0.989423	1	0.968363	0.899531	0.784295	0.714475
tavg_9	0.953902	-0.403912	0.0691998	-0.403705	0.906502	0.786722	-0.441502	0.577768	0.84743	0.954842	0.828944	0.656261	0.63806	0.691924	-0.404583	0.652678	0.65391	0.488712	0.639303	0.303281	-0.205838	-0.43655	-0.45589	-0.436719	-0.407687	0.294716	0.375182	0.470796	0.497304	0.575262	0.529712	0.814708	0.831694	0.871313	0.933304	0.950843	0.925597	0.945504	0.968363	1	0.974233	0.892255	0.838148
tavg_10	0.990881	-0.556245	0.124188	-0.593278	0.803945	0.898074	-0.624221	0.491599	0.929746	0.877092	0.928985	0.750305	0.699987	0.739928	-0.527639	0.730531	0.697245	0.586346	0.679414	0.249025	-0.352638	-0.605548	-0.625968	-0.604386	-0.576407	0.200472	0.283287	0.354258	0.41812	0.561816	0.524772	0.91939	0.928724	0.949292	0.958286	0.926332	0.850389	0.858924	0.899531	0.974233	1	0.968705	0.935906
tavg_11	0.977432	-0.707173	0.141398	-0.769326	0.655305	0.976921	-0.793193	0.359129	0.971508	0.747317	0.989496	0.81867	0.738545	0.7571	-0.644404	0.783909	0.71547	0.662643	0.690752	0.143518	-0.511726	-0.759418	-0.774875	-0.768102	-0.740362	0.0872517	0.178884	0.19252	0.274518	0.47613	0.45265	0.985369	0.986527	0.981821	0.930742	0.843679	0.715942	0.723553	0.784295	0.892255	0.968705	1	0.993127
tavg_12	0.954042	-0.749671	0.168339	-0.83351	0.578091	0.992853	-0.851906	0.294506	0.970608	0.675904	0.998593	0.833392	0.740415	0.750885	-0.67622	0.791856	0.709513	0.683777	0.683267	0.101979	-0.56986	-0.814999	-0.82865	-0.822723	-0.796187	0.0394921	0.130279	0.124872	0.215146	0.440233	0.423157	0.997261	0.99492	0.979535	0.905797	0.79674	0.648311	0.649924	0.714475	0.838148	0.935906	0.993127	1
