# Supplementary material for: Structural background of intraspecific color polymorphism and the driver of geographic patterns in a shining leaf chafer
Source: Front Zool. 2025 Aug 4;22:18. doi: 10.1186/s12983-025-00571-5 (PMC12323268; doi:10.1186/s12983-025-00571-5)
Supplement: Supplementary file 3 — Additional file 3 [file 12983_2025_571_MOESM3_ESM.xlsx]

## Sheet: Description
Additional file 3 (.xlsx file). Measured and simulated reflectivity. a_Sample information: the specimens' used in the reflectivity test. b_Reflectivity result: reflectivity measured from 380 nm to 780 nm. c_Elytral thickness used in simulation of reflectivity.

## Sheet: a-Sample information
Color phenotype	Sample number	Species	Collection information
Blue	B-1	Popillia mutans	Beijing, Shangfang Mountain
Blue	B-2	Popillia mutans	Beijing, Xishan
Blue	B-3	Popillia mutans	Gansu, Wenxian
Blue	B-4	Popillia mutans	Henan, Huixian
Blue	B-5	Popillia mutans	Henan, Huixian
Green	G-1	Popillia mutans	Hunan, Anren
Green	G-2	Popillia mutans	Guangxi, Guilin
Green	G-3	Popillia mutans	Guangxi, Guilin
Red	R-1	Popillia mutans	Fujian, Jianyang
Red	R-2	Popillia mutans	Fujian, Jianyang

## Sheet: b-Reflectivity result
Color phenotype	Blue	Blue	Blue	Blue	Blue			Color phenotype	Green	Green	Green			Color phenotype	Red	Red
Sample	B-1	B-2	B-3	B-4	B-5			Sample	G-1	G-2	G-3			Sample	R-1	R-2
Wavelength (nm)	Reflectivity	Reflectivity	Reflectivity	Reflectivity	Reflectivity			Wavelength (nm)	Reflectivity	Reflectivity	Reflectivity			Wavelength (nm)	Reflectivity	Reflectivity
380	10.605	10.813	9.675	7.989	7.033			380	13.9	12.075	11.878			380	9.272	10.815
381	10.625	10.819	9.693	7.995	7.036			381	13.921	12.107	11.908			381	9.289	10.842
382	10.643	10.832	9.707	8.004	7.037			382	13.945	12.13	11.933			382	9.304	10.868
383	10.657	10.84	9.724	8.008	7.038			383	13.964	12.154	11.948			383	9.315	10.894
384	10.682	10.86	9.745	8.021	7.036			384	13.976	12.174	11.964			384	9.321	10.912
385	10.7	10.882	9.756	8.037	7.037			385	13.995	12.197	11.981			385	9.329	10.931
386	10.725	10.901	9.774	8.055	7.042			386	14.02	12.215	11.999			386	9.331	10.954
387	10.744	10.923	9.793	8.072	7.046			387	14.037	12.233	12.023			387	9.346	10.977
388	10.772	10.938	9.805	8.093	7.045			388	14.053	12.254	12.037			388	9.356	11.007
389	10.793	10.957	9.823	8.109	7.048			389	14.083	12.276	12.05			389	9.367	11.031
390	10.818	10.966	9.848	8.122	7.051			390	14.103	12.305	12.071			390	9.381	11.063
391	10.839	10.984	9.862	8.137	7.054			391	14.12	12.325	12.091			391	9.4	11.089
392	10.864	11.005	9.882	8.149	7.058			392	14.142	12.358	12.111			392	9.412	11.117
393	10.884	11.023	9.9	8.164	7.065			393	14.157	12.381	12.141			393	9.418	11.139
394	10.907	11.047	9.921	8.181	7.074			394	14.17	12.402	12.163			394	9.432	11.165
395	10.924	11.064	9.941	8.198	7.083			395	14.196	12.421	12.177			395	9.431	11.19
396	10.946	11.082	9.97	8.219	7.089			396	14.216	12.449	12.198			396	9.432	11.213
397	10.976	11.104	9.995	8.235	7.103			397	14.237	12.472	12.214			397	9.438	11.246
398	11.003	11.124	10.021	8.255	7.111			398	14.264	12.498	12.237			398	9.453	11.285
399	11.022	11.136	10.041	8.273	7.114			399	14.282	12.526	12.249			399	9.466	11.315
400	11.049	11.154	10.058	8.293	7.126			400	14.295	12.549	12.268			400	9.474	11.336
401	11.073	11.177	10.082	8.314	7.138			401	14.308	12.566	12.286			401	9.49	11.367
402	11.099	11.202	10.099	8.344	7.146			402	14.322	12.579	12.299			402	9.494	11.387
403	11.128	11.232	10.128	8.37	7.162			403	14.329	12.597	12.321			403	9.503	11.42
404	11.159	11.263	10.157	8.403	7.174			404	14.346	12.624	12.336			404	9.517	11.462
405	11.193	11.289	10.183	8.438	7.193			405	14.361	12.65	12.355			405	9.537	11.501
406	11.232	11.317	10.214	8.471	7.215			406	14.375	12.669	12.38			406	9.546	11.547
407	11.275	11.349	10.251	8.509	7.24			407	14.386	12.703	12.404			407	9.561	11.591
408	11.324	11.381	10.292	8.549	7.265			408	14.402	12.72	12.422			408	9.576	11.644
409	11.377	11.413	10.336	8.581	7.287			409	14.417	12.735	12.448			409	9.586	11.693
410	11.433	11.444	10.384	8.614	7.309			410	14.435	12.759	12.469			410	9.605	11.754
411	11.487	11.469	10.432	8.654	7.332			411	14.455	12.777	12.483			411	9.621	11.81
412	11.539	11.491	10.478	8.689	7.35			412	14.482	12.789	12.49			412	9.636	11.868
413	11.601	11.513	10.529	8.727	7.374			413	14.499	12.801	12.504			413	9.649	11.917
414	11.662	11.53	10.576	8.77	7.396			414	14.519	12.819	12.524			414	9.658	11.972
415	11.721	11.548	10.618	8.809	7.422			415	14.53	12.826	12.538			415	9.668	12.021
416	11.786	11.568	10.666	8.85	7.447			416	14.542	12.839	12.557			416	9.668	12.069
417	11.849	11.58	10.712	8.892	7.474			417	14.557	12.842	12.564			417	9.671	12.116
418	11.908	11.605	10.767	8.937	7.503			418	14.567	12.854	12.562			418	9.67	12.163
419	11.984	11.638	10.83	8.989	7.534			419	14.604	12.875	12.57			419	9.675	12.213
420	12.064	11.678	10.904	9.048	7.57			420	14.641	12.896	12.584			420	9.68	12.266
421	12.146	11.726	10.974	9.111	7.616			421	14.671	12.919	12.598			421	9.687	12.326
422	12.236	11.772	11.044	9.178	7.663			422	14.706	12.936	12.618			422	9.703	12.385
423	12.309	11.809	11.121	9.248	7.717			423	14.724	12.95	12.64			423	9.708	12.445
424	12.381	11.853	11.204	9.322	7.78			424	14.742	12.966	12.652			424	9.721	12.508
425	12.455	11.895	11.292	9.402	7.848			425	14.756	12.978	12.658			425	9.728	12.572
426	12.531	11.941	11.386	9.479	7.915			426	14.769	12.987	12.668			426	9.734	12.637
427	12.6	11.997	11.488	9.565	7.992			427	14.777	12.997	12.675			427	9.744	12.701
428	12.683	12.051	11.599	9.653	8.074			428	14.788	13.008	12.681			428	9.749	12.768
429	12.762	12.112	11.712	9.745	8.158			429	14.806	13.018	12.692			429	9.759	12.836
430	12.838	12.174	11.83	9.839	8.253			430	14.822	13.027	12.707			430	9.767	12.904
431	12.912	12.239	11.95	9.944	8.349			431	14.84	13.042	12.72			431	9.775	12.972
432	12.99	12.312	12.083	10.045	8.449			432	14.858	13.05	12.732			432	9.78	13.036
433	13.068	12.388	12.221	10.154	8.56			433	14.873	13.058	12.748			433	9.788	13.111
434	13.142	12.471	12.364	10.265	8.679			434	14.885	13.069	12.751			434	9.795	13.185
435	13.216	12.559	12.519	10.378	8.802			435	14.904	13.081	12.761			435	9.801	13.26
436	13.283	12.658	12.672	10.495	8.932			436	14.919	13.089	12.77			436	9.808	13.332
437	13.342	12.761	12.829	10.616	9.065			437	14.942	13.106	12.773			437	9.821	13.401
438	13.398	12.877	12.998	10.742	9.198			438	14.967	13.117	12.785			438	9.833	13.468
439	13.445	12.992	13.157	10.862	9.331			439	14.985	13.135	12.801			439	9.842	13.526
440	13.488	13.113	13.322	10.987	9.469			440	15.011	13.149	12.811			440	9.855	13.585
441	13.522	13.238	13.482	11.112	9.606			441	15.029	13.166	12.83			441	9.863	13.64
442	13.559	13.363	13.638	11.228	9.744			442	15.056	13.183	12.846			442	9.869	13.695
443	13.583	13.495	13.791	11.341	9.882			443	15.083	13.2	12.856			443	9.877	13.745
444	13.6	13.631	13.94	11.459	10.02			444	15.12	13.221	12.867			444	9.883	13.8
445	13.605	13.774	14.088	11.569	10.155			445	15.148	13.237	12.877			445	9.897	13.846
446	13.595	13.924	14.232	11.683	10.286			446	15.186	13.263	12.892			446	9.906	13.889
447	13.573	14.079	14.356	11.785	10.406			447	15.218	13.285	12.906			447	9.919	13.924
448	13.545	14.228	14.466	11.879	10.521			448	15.249	13.309	12.923			448	9.935	13.95
449	13.5	14.378	14.556	11.969	10.621			449	15.281	13.327	12.938			449	9.955	13.968
450	13.452	14.524	14.627	12.048	10.711			450	15.317	13.347	12.952			450	9.966	13.984
451	13.396	14.662	14.682	12.114	10.797			451	15.353	13.366	12.962			451	9.974	13.987
452	13.33	14.792	14.715	12.174	10.857			452	15.384	13.39	12.975			452	9.983	13.984
453	13.255	14.921	14.725	12.218	10.916			453	15.416	13.417	12.986			453	9.997	13.98
454	13.183	15.034	14.723	12.252	10.958			454	15.448	13.439	12.999			454	10.014	13.968
455	13.105	15.129	14.691	12.276	10.976			455	15.478	13.464	13.012			455	10.037	13.95
456	13.028	15.217	14.647	12.283	10.986			456	15.511	13.484	13.027			456	10.067	13.927
457	12.95	15.29	14.582	12.273	10.983			457	15.549	13.507	13.046			457	10.094	13.904
458	12.876	15.348	14.501	12.25	10.97			458	15.59	13.528	13.07			458	10.118	13.872
459	12.802	15.389	14.409	12.219	10.943			459	15.637	13.565	13.092			459	10.14	13.836
460	12.727	15.414	14.305	12.171	10.901			460	15.682	13.596	13.12			460	10.169	13.803
461	12.658	15.422	14.193	12.122	10.852			461	15.727	13.633	13.148			461	10.2	13.765
462	12.595	15.41	14.079	12.054	10.788			462	15.776	13.671	13.172			462	10.232	13.728
463	12.537	15.381	13.969	11.987	10.712			463	15.83	13.708	13.198			463	10.274	13.7
464	12.493	15.34	13.867	11.915	10.641			464	15.89	13.746	13.23			464	10.322	13.673
465	12.462	15.286	13.778	11.842	10.562			465	15.958	13.789	13.27			465	10.373	13.657
466	12.435	15.217	13.691	11.772	10.476			466	16.039	13.836	13.313			466	10.432	13.644
467	12.419	15.134	13.611	11.703	10.389			467	16.117	13.883	13.352			467	10.496	13.633
468	12.402	15.042	13.537	11.632	10.297			468	16.19	13.922	13.396			468	10.555	13.622
469	12.383	14.933	13.461	11.559	10.195			469	16.273	13.962	13.426			469	10.618	13.61
470	12.367	14.814	13.386	11.483	10.096			470	16.344	13.99	13.454			470	10.675	13.589
471	12.35	14.683	13.316	11.408	9.996			471	16.417	14.02	13.487			471	10.722	13.564
472	12.333	14.548	13.241	11.324	9.889			472	16.493	14.045	13.516			472	10.766	13.531
473	12.312	14.412	13.16	11.236	9.786			473	16.552	14.063	13.545			473	10.805	13.488
474	12.288	14.281	13.082	11.154	9.681			474	16.605	14.082	13.565			474	10.837	13.438
475	12.26	14.154	12.995	11.069	9.581			475	16.662	14.106	13.584			475	10.869	13.383
476	12.233	14.04	12.914	10.984	9.495			476	16.719	14.136	13.604			476	10.909	13.334
477	12.216	13.938	12.839	10.912	9.417			477	16.778	14.167	13.629			477	10.95	13.286
478	12.195	13.843	12.766	10.842	9.351			478	16.838	14.204	13.656			478	10.994	13.242
479	12.179	13.754	12.698	10.778	9.293			479	16.904	14.242	13.687			479	11.039	13.204
480	12.16	13.676	12.643	10.717	9.243			480	16.968	14.281	13.715			480	11.081	13.173
481	12.146	13.598	12.595	10.666	9.202			481	17.028	14.312	13.736			481	11.128	13.138
482	12.123	13.524	12.549	10.612	9.165			482	17.087	14.357	13.767			482	11.18	13.11
483	12.097	13.455	12.51	10.568	9.137			483	17.144	14.395	13.792			483	11.228	13.087
484	12.074	13.381	12.475	10.527	9.115			484	17.204	14.43	13.819			484	11.292	13.068
485	12.047	13.318	12.451	10.487	9.093			485	17.261	14.47	13.848			485	11.354	13.043
486	12.024	13.247	12.42	10.447	9.075			486	17.322	14.522	13.884			486	11.415	13.031
487	12.009	13.185	12.398	10.413	9.063			487	17.38	14.561	13.92			487	11.477	13.011
488	11.99	13.125	12.379	10.373	9.051			488	17.433	14.609	13.957			488	11.535	12.995
489	11.965	13.063	12.361	10.34	9.045			489	17.501	14.666	14.004			489	11.603	12.982
490	11.941	13.008	12.339	10.304	9.046			490	17.565	14.723	14.046			490	11.673	12.97
491	11.913	12.96	12.319	10.271	9.044			491	17.637	14.775	14.091			491	11.744	12.953
492	11.885	12.911	12.294	10.23	9.04			492	17.71	14.841	14.134			492	11.822	12.94
493	11.861	12.87	12.264	10.188	9.039			493	17.779	14.9	14.18			493	11.904	12.932
494	11.836	12.83	12.237	10.143	9.033			494	17.85	14.967	14.227			494	11.99	12.92
495	11.81	12.793	12.206	10.1	9.033			495	17.925	15.04	14.281			495	12.083	12.908
496	11.78	12.761	12.172	10.058	9.037			496	18.002	15.115	14.332			496	12.173	12.893
497	11.758	12.727	12.138	10.022	9.043			497	18.083	15.191	14.389			497	12.271	12.887
498	11.733	12.702	12.109	9.993	9.05			498	18.164	15.27	14.45			498	12.367	12.874
499	11.709	12.677	12.077	9.962	9.06			499	18.246	15.345	14.503			499	12.459	12.864
500	11.689	12.655	12.049	9.94	9.066			500	18.34	15.434	14.572			500	12.559	12.86
501	11.671	12.637	12.025	9.923	9.067			501	18.427	15.525	14.645			501	12.666	12.854
502	11.65	12.622	11.997	9.913	9.069			502	18.519	15.623	14.718			502	12.774	12.853
503	11.627	12.603	11.963	9.898	9.071			503	18.599	15.725	14.786			503	12.887	12.843
504	11.607	12.581	11.938	9.892	9.065			504	18.676	15.83	14.869			504	12.997	12.844
505	11.591	12.562	11.91	9.886	9.054			505	18.753	15.932	14.945			505	13.105	12.836
506	11.576	12.553	11.878	9.877	9.043			506	18.829	16.042	15.029			506	13.219	12.828
507	11.563	12.534	11.845	9.872	9.028			507	18.899	16.155	15.113			507	13.332	12.821
508	11.562	12.521	11.811	9.866	9.009			508	18.975	16.272	15.207			508	13.44	12.81
509	11.559	12.509	11.769	9.853	8.994			509	19.054	16.397	15.304			509	13.557	12.802
510	11.554	12.483	11.731	9.835	8.974			510	19.118	16.522	15.407			510	13.674	12.797
511	11.547	12.459	11.686	9.813	8.954			511	19.184	16.655	15.523			511	13.79	12.789
512	11.537	12.439	11.638	9.791	8.933			512	19.244	16.791	15.641			512	13.909	12.781
513	11.532	12.406	11.588	9.772	8.908			513	19.301	16.933	15.765			513	14.021	12.771
514	11.522	12.38	11.534	9.75	8.888			514	19.347	17.067	15.883			514	14.124	12.764
515	11.519	12.352	11.481	9.718	8.87			515	19.398	17.216	16.016			515	14.224	12.753
516	11.516	12.32	11.426	9.691	8.851			516	19.435	17.35	16.141			516	14.31	12.736
517	11.513	12.297	11.376	9.664	8.831			517	19.467	17.497	16.275			517	14.409	12.723
518	11.505	12.272	11.322	9.637	8.818			518	19.499	17.647	16.416			518	14.499	12.702
519	11.5	12.247	11.273	9.613	8.805			519	19.526	17.806	16.549			519	14.588	12.684
520	11.495	12.224	11.23	9.587	8.793			520	19.564	17.966	16.689			520	14.672	12.671
521	11.494	12.195	11.187	9.559	8.784			521	19.613	18.124	16.826			521	14.748	12.654
522	11.493	12.178	11.143	9.525	8.776			522	19.646	18.269	16.957			522	14.821	12.639
523	11.49	12.159	11.103	9.491	8.769			523	19.675	18.411	17.087			523	14.885	12.625
524	11.486	12.144	11.065	9.452	8.763			524	19.704	18.547	17.202			524	14.93	12.599
525	11.483	12.132	11.021	9.411	8.763			525	19.728	18.661	17.317			525	14.967	12.577
526	11.481	12.111	10.981	9.372	8.762			526	19.739	18.775	17.434			526	14.998	12.553
527	11.48	12.091	10.944	9.334	8.761			527	19.763	18.886	17.542			527	15.017	12.537
528	11.477	12.072	10.912	9.301	8.761			528	19.793	18.999	17.654			528	15.032	12.524
529	11.462	12.046	10.862	9.261	8.75			529	19.801	19.107	17.748			529	15.021	12.492
530	11.447	12.028	10.819	9.221	8.735			530	19.815	19.216	17.852			530	15.012	12.463
531	11.437	12.017	10.775	9.191	8.723			531	19.82	19.319	17.95			531	14.983	12.437
532	11.426	12.003	10.738	9.16	8.703			532	19.811	19.412	18.049			532	14.946	12.411
533	11.419	11.993	10.706	9.138	8.684			533	19.793	19.508	18.148			533	14.901	12.407
534	11.423	11.989	10.683	9.124	8.667			534	19.783	19.603	18.251			534	14.854	12.403
535	11.421	11.979	10.664	9.107	8.647			535	19.754	19.699	18.347			535	14.797	12.404
536	11.423	11.977	10.644	9.092	8.624			536	19.726	19.805	18.454			536	14.738	12.409
537	11.426	11.974	10.623	9.082	8.598			537	19.684	19.913	18.557			537	14.672	12.407
538	11.424	11.971	10.613	9.076	8.571			538	19.635	20.014	18.652			538	14.59	12.402
539	11.422	11.958	10.596	9.066	8.537			539	19.581	20.115	18.754			539	14.504	12.4
540	11.424	11.956	10.581	9.059	8.506			540	19.522	20.216	18.852			540	14.412	12.392
541	11.424	11.951	10.57	9.053	8.473			541	19.451	20.31	18.938			541	14.314	12.385
542	11.429	11.946	10.559	9.049	8.44			542	19.381	20.407	19.029			542	14.222	12.379
543	11.432	11.949	10.551	9.041	8.404			543	19.305	20.494	19.114			543	14.125	12.374
544	11.434	11.949	10.546	9.034	8.369			544	19.23	20.575	19.185			544	14.025	12.369
545	11.444	11.951	10.538	9.031	8.334			545	19.15	20.656	19.247			545	13.923	12.365
546	11.447	11.954	10.532	9.025	8.299			546	19.061	20.721	19.309			546	13.824	12.355
547	11.455	11.954	10.527	9.019	8.27			547	18.971	20.773	19.346			547	13.724	12.349
548	11.465	11.958	10.523	9.02	8.24			548	18.879	20.818	19.382			548	13.624	12.341
549	11.467	11.957	10.518	9.008	8.21			549	18.785	20.849	19.41			549	13.533	12.331
550	11.473	11.959	10.519	8.998	8.181			550	18.688	20.854	19.429			550	13.446	12.324
551	11.482	11.954	10.521	8.989	8.154			551	18.583	20.85	19.442			551	13.366	12.319
552	11.49	11.953	10.519	8.974	8.123			552	18.485	20.831	19.457			552	13.299	12.314
553	11.494	11.949	10.52	8.963	8.101			553	18.373	20.804	19.466			553	13.233	12.315
554	11.493	11.953	10.515	8.953	8.074			554	18.258	20.766	19.467			554	13.167	12.318
555	11.486	11.956	10.503	8.937	8.049			555	18.143	20.714	19.474			555	13.107	12.319
556	11.472	11.954	10.491	8.918	8.026			556	18.022	20.66	19.475			556	13.056	12.316
557	11.457	11.948	10.477	8.9	8.007			557	17.895	20.587	19.484			557	13.014	12.318
558	11.437	11.947	10.461	8.878	7.99			558	17.771	20.51	19.495			558	12.982	12.314
559	11.411	11.936	10.44	8.858	7.978			559	17.641	20.421	19.497			559	12.958	12.313
560	11.382	11.932	10.419	8.833	7.965			560	17.509	20.317	19.495			560	12.935	12.318
561	11.354	11.929	10.4	8.814	7.952			561	17.392	20.204	19.506			561	12.928	12.33
562	11.325	11.925	10.383	8.792	7.94			562	17.282	20.087	19.501			562	12.926	12.343
563	11.302	11.925	10.367	8.773	7.925			563	17.172	19.962	19.487			563	12.93	12.355
564	11.291	11.923	10.359	8.757	7.908			564	17.065	19.828	19.476			564	12.941	12.367
565	11.28	11.925	10.352	8.742	7.893			565	16.962	19.687	19.449			565	12.957	12.381
566	11.278	11.929	10.349	8.732	7.876			566	16.867	19.533	19.405			566	12.983	12.391
567	11.28	11.936	10.352	8.724	7.857			567	16.785	19.369	19.36			567	13.011	12.412
568	11.289	11.948	10.356	8.719	7.841			568	16.714	19.203	19.301			568	13.047	12.433
569	11.311	11.965	10.374	8.717	7.816			569	16.655	19.034	19.229			569	13.081	12.451
570	11.338	11.988	10.398	8.724	7.798			570	16.61	18.867	19.148			570	13.117	12.471
571	11.367	12.01	10.423	8.732	7.775			571	16.575	18.697	19.06			571	13.153	12.493
572	11.405	12.035	10.453	8.744	7.754			572	16.547	18.531	18.973			572	13.189	12.511
573	11.446	12.056	10.477	8.751	7.736			573	16.528	18.374	18.885			573	13.225	12.535
574	11.483	12.078	10.51	8.76	7.716			574	16.516	18.216	18.803			574	13.264	12.561
575	11.521	12.101	10.534	8.77	7.7			575	16.505	18.067	18.725			575	13.294	12.588
576	11.559	12.122	10.558	8.775	7.683			576	16.491	17.924	18.65			576	13.325	12.612
577	11.591	12.141	10.584	8.782	7.665			577	16.484	17.791	18.575			577	13.355	12.642
578	11.614	12.153	10.604	8.79	7.654			578	16.476	17.656	18.507			578	13.378	12.665
579	11.641	12.164	10.616	8.788	7.637			579	16.466	17.516	18.443			579	13.401	12.692
580	11.658	12.164	10.623	8.789	7.62			580	16.447	17.388	18.383			580	13.419	12.716
581	11.665	12.161	10.624	8.781	7.606			581	16.419	17.251	18.326			581	13.435	12.737
582	11.659	12.151	10.613	8.773	7.587			582	16.387	17.12	18.268			582	13.449	12.759
583	11.647	12.142	10.596	8.76	7.565			583	16.347	17.003	18.222			583	13.467	12.785
584	11.625	12.125	10.581	8.744	7.553			584	16.296	16.879	18.166			584	13.478	12.798
585	11.605	12.115	10.563	8.73	7.538			585	16.257	16.768	18.113			585	13.49	12.816
586	11.583	12.099	10.544	8.713	7.522			586	16.214	16.659	18.059			586	13.507	12.842
587	11.565	12.085	10.527	8.696	7.509			587	16.171	16.555	17.993			587	13.518	12.862
588	11.542	12.074	10.511	8.677	7.495			588	16.131	16.449	17.921			588	13.53	12.891
589	11.521	12.062	10.492	8.662	7.48			589	16.09	16.351	17.847			589	13.54	12.92
590	11.496	12.051	10.476	8.654	7.467			590	16.047	16.262	17.765			590	13.551	12.948
591	11.483	12.047	10.461	8.638	7.456			591	16.013	16.166	17.683			591	13.559	12.976
592	11.469	12.042	10.451	8.631	7.442			592	15.979	16.082	17.6			592	13.565	13.01
593	11.458	12.031	10.443	8.62	7.429			593	15.945	16.004	17.514			593	13.573	13.041
594	11.45	12.029	10.439	8.611	7.418			594	15.909	15.929	17.426			594	13.578	13.078
595	11.441	12.03	10.431	8.604	7.405			595	15.877	15.86	17.335			595	13.58	13.114
596	11.435	12.026	10.428	8.596	7.393			596	15.853	15.801	17.25			596	13.583	13.147
597	11.43	12.025	10.421	8.586	7.385			597	15.834	15.735	17.161			597	13.582	13.184
598	11.429	12.027	10.418	8.582	7.374			598	15.816	15.684	17.079			598	13.578	13.224
599	11.423	12.029	10.419	8.575	7.366			599	15.8	15.625	16.999			599	13.573	13.269
600	11.421	12.035	10.417	8.574	7.357			600	15.782	15.563	16.915			600	13.569	13.311
601	11.422	12.037	10.418	8.57	7.351			601	15.771	15.51	16.831			601	13.563	13.359
602	11.42	12.038	10.418	8.566	7.343			602	15.759	15.455	16.751			602	13.556	13.402
603	11.42	12.038	10.417	8.565	7.337			603	15.745	15.403	16.668			603	13.552	13.443
604	11.429	12.033	10.421	8.56	7.33			604	15.735	15.351	16.585			604	13.551	13.484
605	11.435	12.035	10.421	8.553	7.323			605	15.727	15.301	16.497			605	13.551	13.532
606	11.436	12.034	10.423	8.553	7.315			606	15.718	15.258	16.423			606	13.561	13.58
607	11.441	12.043	10.426	8.554	7.308			607	15.72	15.214	16.35			607	13.568	13.631
608	11.451	12.05	10.428	8.552	7.304			608	15.724	15.173	16.275			608	13.575	13.685
609	11.453	12.049	10.433	8.552	7.301			609	15.724	15.129	16.203			609	13.584	13.735
610	11.459	12.063	10.436	8.55	7.299			610	15.728	15.088	16.131			610	13.602	13.789
611	11.464	12.062	10.438	8.547	7.296			611	15.727	15.046	16.052			611	13.62	13.839
612	11.467	12.058	10.435	8.548	7.291			612	15.727	15.005	15.978			612	13.643	13.892
613	11.467	12.06	10.429	8.546	7.288			613	15.725	14.965	15.908			613	13.666	13.942
614	11.469	12.065	10.429	8.547	7.287			614	15.73	14.935	15.846			614	13.692	13.997
615	11.474	12.069	10.429	8.55	7.285			615	15.733	14.905	15.782			615	13.719	14.056
616	11.478	12.079	10.433	8.547	7.284			616	15.741	14.875	15.728			616	13.754	14.112
617	11.486	12.095	10.44	8.549	7.283			617	15.754	14.856	15.669			617	13.794	14.173
618	11.492	12.103	10.445	8.556	7.276			618	15.762	14.835	15.62			618	13.828	14.231
619	11.504	12.109	10.45	8.558	7.279			619	15.78	14.812	15.569			619	13.872	14.294
620	11.511	12.111	10.458	8.557	7.277			620	15.787	14.791	15.524			620	13.909	14.348
621	11.514	12.115	10.464	8.561	7.275			621	15.803	14.774	15.488			621	13.947	14.413
622	11.524	12.121	10.468	8.561	7.27			622	15.82	14.763	15.459			622	13.991	14.478
623	11.532	12.132	10.474	8.561	7.269			623	15.836	14.752	15.434			623	14.034	14.544
624	11.54	12.14	10.478	8.564	7.262			624	15.851	14.748	15.414			624	14.075	14.611
625	11.552	12.15	10.483	8.571	7.264			625	15.873	14.746	15.394			625	14.115	14.681
626	11.564	12.157	10.49	8.573	7.265			626	15.884	14.742	15.374			626	14.159	14.752
627	11.577	12.165	10.496	8.577	7.267			627	15.899	14.737	15.359			627	14.211	14.824
628	11.586	12.168	10.504	8.58	7.266			628	15.912	14.733	15.348			628	14.267	14.896
629	11.604	12.171	10.512	8.585	7.267			629	15.921	14.73	15.34			629	14.319	14.972
630	11.605	12.167	10.514	8.584	7.263			630	15.931	14.725	15.324			630	14.37	15.047
631	11.61	12.18	10.518	8.582	7.261			631	15.957	14.723	15.316			631	14.423	15.121
632	11.619	12.188	10.525	8.589	7.261			632	15.963	14.714	15.296			632	14.473	15.197
633	11.625	12.201	10.527	8.591	7.261			633	15.98	14.714	15.29			633	14.53	15.276
634	11.632	12.209	10.533	8.592	7.26			634	15.996	14.717	15.281			634	14.587	15.352
635	11.645	12.213	10.538	8.601	7.262			635	16.006	14.714	15.274			635	14.647	15.424
636	11.653	12.223	10.539	8.602	7.265			636	16.022	14.721	15.267			636	14.708	15.505
637	11.666	12.228	10.538	8.602	7.263			637	16.039	14.716	15.259			637	14.764	15.583
638	11.677	12.234	10.55	8.608	7.264			638	16.05	14.711	15.252			638	14.828	15.666
639	11.69	12.25	10.561	8.612	7.266			639	16.067	14.719	15.245			639	14.887	15.751
640	11.697	12.256	10.57	8.61	7.267			640	16.089	14.724	15.241			640	14.947	15.85
641	11.713	12.267	10.58	8.622	7.27			641	16.107	14.729	15.238			641	15.01	15.936
642	11.725	12.275	10.586	8.627	7.271			642	16.114	14.735	15.225			642	15.072	16.02
643	11.738	12.286	10.594	8.631	7.272			643	16.13	14.739	15.22			643	15.133	16.101
644	11.752	12.29	10.596	8.638	7.269			644	16.14	14.741	15.211			644	15.194	16.186
645	11.755	12.299	10.6	8.64	7.27			645	16.16	14.751	15.202			645	15.255	16.271
646	11.76	12.298	10.605	8.64	7.271			646	16.176	14.752	15.193			646	15.323	16.368
647	11.767	12.306	10.606	8.643	7.272			647	16.197	14.76	15.195			647	15.38	16.456
648	11.773	12.318	10.612	8.647	7.277			648	16.22	14.765	15.189			648	15.442	16.55
649	11.788	12.327	10.618	8.646	7.283			649	16.239	14.768	15.185			649	15.502	16.641
650	11.798	12.337	10.622	8.646	7.281			650	16.259	14.767	15.186			650	15.558	16.731
651	11.801	12.346	10.628	8.65	7.285			651	16.272	14.77	15.185			651	15.608	16.82
652	11.8	12.359	10.626	8.658	7.284			652	16.285	14.772	15.185			652	15.671	16.915
653	11.799	12.37	10.621	8.666	7.291			653	16.302	14.778	15.19			653	15.727	16.996
654	11.798	12.395	10.618	8.672	7.301			654	16.313	14.791	15.203			654	15.785	17.081
655	11.797	12.414	10.611	8.682	7.306			655	16.331	14.812	15.21			655	15.854	17.173
656	11.797	12.442	10.615	8.69	7.318			656	16.359	14.839	15.242			656	15.928	17.278
657	11.811	12.473	10.625	8.702	7.331			657	16.384	14.864	15.27			657	16.004	17.388
658	11.832	12.508	10.644	8.721	7.34			658	16.426	14.898	15.307			658	16.086	17.51
659	11.866	12.545	10.668	8.745	7.352			659	16.462	14.928	15.343			659	16.172	17.629
660	11.911	12.587	10.698	8.768	7.363			660	16.51	14.955	15.383			660	16.253	17.753
661	11.953	12.622	10.733	8.79	7.375			661	16.557	14.972	15.416			661	16.349	17.877
662	11.998	12.656	10.77	8.809	7.386			662	16.598	14.994	15.447			662	16.435	18.002
663	12.034	12.675	10.801	8.824	7.39			663	16.633	15.001	15.471			663	16.513	18.123
664	12.056	12.682	10.831	8.833	7.395			664	16.664	15.01	15.497			664	16.595	18.238
665	12.076	12.684	10.852	8.836	7.394			665	16.683	15.008	15.516			665	16.672	18.349
666	12.083	12.683	10.863	8.834	7.393			666	16.701	14.999	15.539			666	16.754	18.451
667	12.097	12.672	10.87	8.829	7.386			667	16.718	14.987	15.552			667	16.84	18.549
668	12.113	12.663	10.869	8.823	7.378			668	16.745	14.967	15.571			668	16.923	18.65
669	12.125	12.649	10.877	8.822	7.373			669	16.776	14.958	15.592			669	17	18.752
670	12.148	12.637	10.879	8.821	7.365			670	16.816	14.96	15.618			670	17.082	18.855
671	12.166	12.624	10.881	8.82	7.354			671	16.859	14.962	15.641			671	17.157	18.961
672	12.188	12.613	10.879	8.82	7.345			672	16.901	14.964	15.667			672	17.238	19.064
673	12.208	12.611	10.88	8.815	7.336			673	16.938	14.969	15.696			673	17.323	19.171
674	12.229	12.618	10.871	8.811	7.327			674	16.968	14.983	15.737			674	17.411	19.274
675	12.249	12.618	10.871	8.807	7.319			675	17.003	14.992	15.775			675	17.488	19.384
676	12.265	12.623	10.875	8.803	7.313			676	17.03	15	15.819			676	17.567	19.492
677	12.285	12.622	10.888	8.805	7.318			677	17.062	15.017	15.854			677	17.651	19.602
678	12.296	12.625	10.888	8.8	7.31			678	17.096	15.031	15.887			678	17.73	19.716
679	12.312	12.628	10.9	8.802	7.311			679	17.12	15.042	15.922			679	17.824	19.83
680	12.324	12.638	10.905	8.806	7.314			680	17.146	15.065	15.965			680	17.908	19.936
681	12.339	12.651	10.908	8.811	7.314			681	17.177	15.076	16.009			681	17.999	20.055
682	12.347	12.667	10.914	8.822	7.316			682	17.211	15.088	16.058			682	18.086	20.165
683	12.363	12.679	10.92	8.825	7.318			683	17.249	15.116	16.101			683	18.18	20.28
684	12.387	12.696	10.924	8.836	7.316			684	17.291	15.133	16.141			684	18.275	20.393
685	12.408	12.71	10.931	8.838	7.32			685	17.334	15.153	16.187			685	18.38	20.521
686	12.427	12.726	10.948	8.844	7.322			686	17.382	15.174	16.228			686	18.482	20.652
687	12.448	12.74	10.954	8.85	7.332			687	17.424	15.182	16.276			687	18.584	20.779
688	12.464	12.753	10.963	8.856	7.346			688	17.448	15.185	16.316			688	18.67	20.896
689	12.478	12.762	10.969	8.86	7.352			689	17.485	15.197	16.357			689	18.759	21.018
690	12.488	12.779	10.969	8.867	7.358			690	17.52	15.207	16.409			690	18.846	21.132
691	12.512	12.802	10.974	8.876	7.357			691	17.546	15.223	16.448			691	18.941	21.238
692	12.538	12.828	10.987	8.884	7.362			692	17.595	15.243	16.501			692	19.043	21.355
693	12.556	12.846	10.992	8.894	7.36			693	17.637	15.258	16.544			693	19.148	21.472
694	12.574	12.864	11.009	8.894	7.366			694	17.668	15.272	16.582			694	19.25	21.589
695	12.603	12.877	11.019	8.9	7.369			695	17.713	15.287	16.622			695	19.347	21.711
696	12.62	12.891	11.024	8.906	7.374			696	17.744	15.3	16.656			696	19.445	21.835
697	12.634	12.91	11.033	8.909	7.379			697	17.772	15.311	16.697			697	19.534	21.959
698	12.653	12.916	11.047	8.923	7.384			698	17.821	15.321	16.738			698	19.632	22.09
699	12.671	12.935	11.057	8.929	7.384			699	17.856	15.331	16.782			699	19.724	22.204
700	12.693	12.944	11.06	8.936	7.38			700	17.889	15.349	16.825			700	19.812	22.325
701	12.717	12.957	11.063	8.94	7.383			701	17.917	15.35	16.864			701	19.894	22.436
702	12.74	12.978	11.066	8.951	7.387			702	17.952	15.361	16.902			702	19.989	22.548
703	12.747	12.994	11.07	8.958	7.386			703	17.984	15.379	16.944			703	20.083	22.668
704	12.771	13.012	11.085	8.974	7.396			704	18.009	15.397	16.986			704	20.186	22.793
705	12.78	13.038	11.096	8.981	7.4			705	18.056	15.405	17.039			705	20.293	22.921
706	12.802	13.056	11.111	8.992	7.4			706	18.108	15.429	17.083			706	20.397	23.06
707	12.836	13.071	11.126	9.007	7.407			707	18.148	15.437	17.132			707	20.497	23.174
708	12.869	13.105	11.132	9.016	7.409			708	18.192	15.447	17.187			708	20.593	23.292
709	12.901	13.124	11.139	9.03	7.421			709	18.228	15.468	17.239			709	20.684	23.412
710	12.932	13.146	11.143	9.039	7.427			710	18.271	15.484	17.291			710	20.78	23.528
711	12.959	13.168	11.155	9.045	7.428			711	18.303	15.504	17.344			711	20.886	23.657
712	12.986	13.178	11.162	9.057	7.431			712	18.346	15.537	17.402			712	20.998	23.79
713	13.007	13.193	11.177	9.062	7.432			713	18.387	15.546	17.45			713	21.1	23.92
714	13.034	13.221	11.199	9.072	7.436			714	18.444	15.567	17.507			714	21.212	24.049
715	13.05	13.24	11.208	9.082	7.447			715	18.493	15.596	17.561			715	21.314	24.188
716	13.077	13.266	11.215	9.092	7.457			716	18.552	15.616	17.617			716	21.418	24.308
717	13.1	13.287	11.222	9.104	7.468			717	18.614	15.644	17.681			717	21.528	24.453
718	13.125	13.307	11.234	9.115	7.476			718	18.659	15.67	17.737			718	21.626	24.594
719	13.156	13.329	11.244	9.131	7.479			719	18.718	15.692	17.794			719	21.735	24.729
720	13.192	13.35	11.264	9.14	7.482			720	18.762	15.708	17.864			720	21.848	24.851
721	13.221	13.382	11.283	9.156	7.486			721	18.805	15.732	17.92			721	21.966	24.99
722	13.248	13.407	11.3	9.164	7.492			722	18.86	15.754	17.983			722	22.072	25.122
723	13.283	13.448	11.313	9.181	7.502			723	18.913	15.781	18.029			723	22.188	25.246
724	13.308	13.484	11.324	9.194	7.501			724	18.957	15.801	18.081			724	22.301	25.375
725	13.335	13.503	11.33	9.2	7.501			725	19.017	15.82	18.127			725	22.406	25.504
726	13.356	13.525	11.338	9.213	7.509			726	19.068	15.82	18.173			726	22.52	25.639
727	13.39	13.55	11.356	9.226	7.515			727	19.121	15.846	18.243			727	22.626	25.772
728	13.416	13.576	11.369	9.236	7.526			728	19.184	15.871	18.314			728	22.754	25.919
729	13.455	13.601	11.393	9.257	7.543			729	19.232	15.889	18.371			729	22.865	26.067
730	13.491	13.626	11.411	9.268	7.552			730	19.291	15.927	18.431			730	22.985	26.203
731	13.52	13.66	11.432	9.29	7.56			731	19.35	15.968	18.495			731	23.11	26.341
732	13.552	13.683	11.442	9.301	7.569			732	19.408	15.997	18.562			732	23.231	26.488
733	13.581	13.706	11.454	9.321	7.579			733	19.464	16.026	18.622			733	23.337	26.621
734	13.624	13.751	11.477	9.335	7.59			734	19.538	16.065	18.712			734	23.472	26.764
735	13.66	13.781	11.496	9.348	7.602			735	19.596	16.085	18.796			735	23.589	26.902
736	13.701	13.807	11.511	9.36	7.612			736	19.659	16.112	18.868			736	23.706	27.045
737	13.74	13.829	11.525	9.378	7.63			737	19.699	16.138	18.945			737	23.821	27.182
738	13.786	13.856	11.546	9.397	7.636			738	19.765	16.16	19.01			738	23.94	27.34
739	13.809	13.896	11.566	9.411	7.646			739	19.816	16.193	19.077			739	24.045	27.501
740	13.848	13.937	11.587	9.422	7.659			740	19.874	16.214	19.135			740	24.163	27.651
741	13.882	13.968	11.608	9.438	7.662			741	19.926	16.252	19.196			741	24.287	27.786
742	13.927	14.012	11.627	9.454	7.672			742	19.991	16.276	19.262			742	24.405	27.928
743	13.956	14.038	11.642	9.475	7.687			743	20.054	16.3	19.319			743	24.519	28.057
744	13.99	14.063	11.658	9.494	7.7			744	20.122	16.337	19.389			744	24.641	28.19
745	14.029	14.092	11.673	9.509	7.716			745	20.191	16.379	19.454			745	24.758	28.332
746	14.074	14.125	11.682	9.525	7.735			746	20.259	16.401	19.517			746	24.878	28.472
747	14.111	14.152	11.706	9.538	7.74			747	20.319	16.428	19.587			747	25.004	28.61
748	14.15	14.197	11.724	9.564	7.75			748	20.392	16.46	19.67			748	25.136	28.753
749	14.194	14.224	11.749	9.584	7.754			749	20.45	16.476	19.75			749	25.26	28.898
750	14.224	14.255	11.772	9.602	7.762			750	20.51	16.514	19.817			750	25.379	29.035
751	14.271	14.291	11.784	9.615	7.765			751	20.572	16.551	19.898			751	25.5	29.188
752	14.321	14.328	11.798	9.636	7.781			752	20.646	16.581	19.962			752	25.62	29.342
753	14.343	14.376	11.815	9.653	7.784			753	20.705	16.606	20.034			753	25.733	29.493
754	14.39	14.42	11.842	9.669	7.801			754	20.782	16.644	20.101			754	25.862	29.645
755	14.439	14.463	11.86	9.687	7.814			755	20.863	16.668	20.173			755	25.976	29.792
756	14.477	14.49	11.88	9.707	7.817			756	20.913	16.695	20.232			756	26.099	29.923
757	14.527	14.524	11.902	9.721	7.823			757	20.972	16.733	20.304			757	26.224	30.062
758	14.572	14.568	11.939	9.746	7.836			758	21.033	16.763	20.371			758	26.336	30.194
759	14.621	14.597	11.964	9.763	7.839			759	21.091	16.771	20.432			759	26.451	30.312
760	14.661	14.636	11.986	9.778	7.851			760	21.157	16.803	20.504			760	26.579	30.469
761	14.69	14.681	12.001	9.796	7.865			761	21.225	16.832	20.582			761	26.7	30.616
762	14.73	14.71	12.007	9.818	7.881			762	21.295	16.875	20.662			762	26.833	30.776
763	14.769	14.752	12.021	9.837	7.904			763	21.356	16.916	20.756			763	26.963	30.931
764	14.805	14.798	12.037	9.863	7.926			764	21.418	16.964	20.838			764	27.066	31.095
765	14.843	14.838	12.055	9.883	7.94			765	21.477	17.006	20.921			765	27.182	31.245
766	14.878	14.873	12.067	9.906	7.962			766	21.53	17.05	21.01			766	27.293	31.406
767	14.897	14.908	12.081	9.922	7.978			767	21.579	17.094	21.084			767	27.417	31.564
768	14.905	14.941	12.075	9.939	7.989			768	21.633	17.136	21.163			768	27.538	31.702
769	14.927	14.97	12.087	9.946	8.001			769	21.679	17.179	21.253			769	27.654	31.838
770	14.952	15.012	12.095	9.961	8.023			770	21.72	17.216	21.325			770	27.78	32.006
771	14.967	15.044	12.092	9.976	8.037			771	21.775	17.261	21.417			771	27.92	32.155
772	15.013	15.078	12.096	10.004	8.061			772	21.829	17.304	21.505			772	28.033	32.31
773	15.039	15.125	12.109	10.033	8.084			773	21.884	17.347	21.592			773	28.172	32.466
774	15.089	15.179	12.127	10.064	8.105			774	21.963	17.391	21.685			774	28.308	32.626
775	15.133	15.236	12.165	10.094	8.137			775	22.044	17.443	21.8			775	28.437	32.785
776	15.186	15.314	12.204	10.123	8.16			776	22.123	17.509	21.895			776	28.586	32.961
777	15.253	15.378	12.248	10.148	8.184			777	22.228	17.578	22.012			777	28.739	33.143
778	15.339	15.427	12.294	10.189	8.206			778	22.322	17.625	22.088			778	28.869	33.302
779	15.42	15.49	12.336	10.228	8.218			779	22.415	17.664	22.179			779	29	33.455
780	15.506	15.562	12.39	10.274	8.244			780	22.516	17.698	22.257			780	29.153	33.616

## Sheet: c_Elytral thickness
Popillia mutans - Blue	Magnification	Radius physical pixel size	1 (Pixel)	2 (Pixel)	3 (Pixel)	4 (Pixel)	5 (Pixel)	average (Pixel)	nm/pixel	average (nm)	average (nm)
0 layer (outer darker layer)	23000X	1,39	158	154	156	151	153	154.4	500/359	215.042	215.042
1 layer (dark)	23000X	1,39	51	50	54	60	61	55.2	500/359	76.8802	76.8802
1 layer (grey)	23000X	1,39	38	43	46	41	38	41.2	500/359	57.3816	57.3816
2 layer (dark)	23000X	1,39	63	57	56	56	67	59.8	500/359	83.2869	83.2869
2 layer (grey)	23000X	1,39	42	48	40	45	46	44.2	500/359	61.5599	61.5599
3 layer (dark)	23000X	1,39	67	60	60	67	64	63.6	500/359	88.5794	88.5794
3 layer (grey)	23000X	1,39	40	45	39	41	47	42.4	500/359	59.0529	59.0529
4 layer (dark)	23000X	1,39	53	64	54	58	54	56.6	500/359	78.8301	78.8301
4 layer (grey)	23000X	1,39	43	49	45	49	46	46.4	500/359	64.624	64.624
5 layer (dark)	23000X	1,39	54	53	50	45	47	49.8	500/359	69.3593	69.3593
5 layer (grey)	23000X	1,39	39	37	40	47	35	39.6	500/359	55.1532	55.1532
6 layer (dark)	23000X	1,39	46	48	48	54	58	50.8	500/359	70.7521	70.7521
6 layer (grey)	23000X	1,39	42	45	42	35	40	40.8	500/359	56.8245	56.8245
7 layer (dark)	23000X	1,39	53	41	53	45	49	48.2	500/359	67.1309	67.1309
7 layer (grey)	23000X	1,39	36	38	37	39	36	37.2	500/359	51.8106	51.8106
8 layer (dark)	23000X	1,39	60	48	43	47	48	49.2	500/359	68.5237	68.5237
8 layer (grey)	23000X	1,39	41	40	38	37	36	38.4	500/359	53.4819	53.4819
9 layer (dark)	23000X	1,39	51	45	47	51	53	49.4	500/359	68.8022	68.8022
9 layer (grey)	23000X	1,39	44	41	42	43	38	41.6	500/359	57.9387	57.9387
10 layer (dark)	23000X	1,39	48	48	53	50	57	51.2	500/359	71.3092	71.3092
10 layer (grey)	23000X	1,39	42	44	43	42	38	41.8	500/359	58.2173	58.2173
Popillia mutans - Green	Magnification	Radius physical pixel size-生物物理所提供参数	1 (Pixel)	2 (Pixel)	3 (Pixel)	4 (Pixel)	5 (Pixel)	average (Pixel)	nm/pixel	average (nm)	average (nm)
0 layer (outer darker layer)	23000X	1,39	140	146	152	158	153	149.8	500/359	208.635	208.635
1 layer (dark)	23000X	1,39	70	72	58	65	67	66.4	500/359	92.4791	92.4791
1 layer (grey)	23000X	1,39	53	44	60	56	52	53	500/359	73.8162	73.8162
2 layer (dark)	23000X	1,39	74	74	72	60	59	67.8	500/359	94.429	94.429
2 layer (grey)	23000X	1,39	48	36	38	43	39	40.8	500/359	56.8245	56.8245
3 layer (dark)	23000X	1,39	52	62	68	66	67	63	500/359	87.7437	87.7437
3 layer (grey)	23000X	1,39	34	40	37	46	45	40.4	500/359	56.2674	56.2674
4 layer (dark)	23000X	1,39	72	62	52	57	54	59.4	500/359	82.7298	82.7298
4 layer (grey)	23000X	1,39	48	50	44	41	42	45	500/359	62.6741	62.6741
5 layer (dark)	23000X	1,39	54	50	53	56	62	55	500/359	76.6017	76.6017
5 layer (grey)	23000X	1,39	55	49	51	58	49	52.4	500/359	72.9805	72.9805
6 layer (dark)	23000X	1,39	52	59	53	56	54	54.8	500/359	76.3231	76.3231
6 layer (grey)	23000X	1,39	46	46	54	47	39	46.4	500/359	64.624	64.624
7 layer (dark)	23000X	1,39	60	74	61	62	57	62.8	500/359	87.4652	87.4652
7 layer (grey)	23000X	1,39	48	46	49	56	57	51.2	500/359	71.3092	71.3092
8 layer (dark)	23000X	1,39	61	63	61	61	57	60.6	500/359	84.4011	84.4011
8 layer (grey)	23000X	1,39	45	47	51	50	45	47.6	500/359	66.2953	66.2953
9 layer (dark)	23000X	1,39	54	55	58	57	61	57	500/359	79.3872	79.3872
9 layer (grey)	23000X	1,39	40	42	44	45	42	42.6	500/359	59.3315	59.3315
10 layer (dark)	23000X	1,39	60	58	59	63	53	58.6	500/359	81.6156	81.6156
10 layer (grey)	23000X	1,39	39	44	40	40	35	39.6	500/359	55.1532	55.1532
Popillia mutans - Red	Magnification	Radius physical pixel size-生物物理所提供参数	1 (Pixel)	2 (Pixel)	3 (Pixel)	4 (Pixel)	5 (Pixel)	average (Pixel)	nm/pixel	average (nm)	average (nm)
0 layer (outer darker layer)	23000X	1,39	173	179	176	186	168	176.4	500/359	245.682	245.682
1 layer (dark)	23000X	1,39	53	51	48	47	55	50.8	500/359	70.7521	70.7521
1 layer (grey)	23000X	1,39	44	39	45	37	35	40	500/359	55.7103	55.7103
2 layer (dark)	23000X	1,39	58	47	48	48	48	49.8	500/359	69.3593	69.3593
2 layer (grey)	23000X	1,39	38	39	39	36	29	36.2	500/359	50.4178	50.4178
3 layer (dark)	23000X	1,39	41	39	51	50	63	48.8	500/359	67.9666	67.9666
3 layer (grey)	23000X	1,39	44	47	39	39	35	40.8	500/359	56.8245	56.8245
4 layer (dark)	23000X	1,39	55	49	53	57	59	54.6	500/359	76.0446	76.0446
4 layer (grey)	23000X	1,39	33	32	40	35	34	34.8	500/359	48.468	48.468
5 layer (dark)	23000X	1,39	60	49	53	66	59	57.4	500/359	79.9443	79.9443
5 layer (grey)	23000X	1,39	37	45	40	33	38	38.6	500/359	53.7604	53.7604
6 layer (dark)	23000X	1,39	49	47	33	41	44	42.8	500/359	59.61	59.61
6 layer (grey)	23000X	1,39	45	36	43	29	33	37.2	500/359	51.8106	51.8106
7 layer (dark)	23000X	1,39	48	61	61	63	53	57.2	500/359	79.6657	79.6657
7 layer (grey)	23000X	1,39	46	36	46	42	34	40.8	500/359	56.8245	56.8245
8 layer (dark)	23000X	1,39	56	52	53	52	47	52	500/359	72.4234	72.4234
8 layer (grey)	23000X	1,39	41	37	36	32	41	37.4	500/359	52.0891	52.0891
9 layer (dark)	23000X	1,39	47	42	33	58	47	45.4	500/359	63.2312	63.2312
9 layer (grey)	23000X	1,39	50	48	46	36	39	43.8	500/359	61.0028	61.0028
10 layer (dark)	23000X	1,39	74	72	64	61	43	62.8	500/359	87.4652	87.4652
10 layer (grey)	23000X	1,39	44	41	42	33	47	41.4	500/359	57.6602	57.6602
