# Supplementary material for: Structural background of intraspecific color polymorphism and the driver of geographic patterns in a shining leaf chafer
Source: Front Zool. 2025 Aug 4;22:18. doi: 10.1186/s12983-025-00571-5 (PMC12323268; doi:10.1186/s12983-025-00571-5)
Supplement: Supplementary file 4 — Additional file 4 [file 12983_2025_571_MOESM4_ESM.xlsx]

## Sheet: Description
Additional file 4 (.xlsx file). Nanoindentation result. a_Sample information: the specimens' used in the nanoindentation test. b_Indents result: the results of modulus and hardness measured in each indent. c_Sample results: the results of average modulus and hardness measured in each sample. d_Statistical analysis: T-test analysis of color phenotypes' modulus and hardness between each other and o…

## Sheet: a-Sample information
Color phenotype	Sample number	Specimen number	Collection information
Blue	D4	IOZ(E)1967036	China, Beijing, Zhongguancun
Blue	A8	IOZ(E)1967038	China, Beijing, Sanbao
Blue	D5	IOZ(E)1967035	China, Beijing, Sanbao
Blue	D6	IOZ(E)2085129	China, Fujian, Chong'an
Blue	A5	IOZ(E)1948336	China, Hebei, Wutai Shan
Green	B8	IOZ(E)2085283	China, Fujian, Jianyang
Green	E4	IOZ(E)1967031	China, Guangxi, Guilin
Green	E5	IOZ(E)2085621	China, Guangdong, Lianxian
Green	E6	IOZ(E)1967034	China, Guangxi, Guilin
Green	E7	IOZ(E)2085508	China, Hunan, Hengshan
Red	C8	IOZ(E)2085100	China, Fujian, Chong'an
Red	F4	IOZ(E)2085567	China, Guangdong, Guangzhou
Red	F5	IOZ(E)1967037	China, Fujian, Chong'an
Red	F6	IOZ(E)1967032	China, Fujian, Shaowu
Red	F7	IOZ(E)1967033	China, Fujian, Chong'an

## Sheet: b-Indents results
Color phenotype	Direction	Layer	Sample number	indents	hardness	modulus
Blue	Normal	Exocuticle	D4 (n=6)	Test 01	0.526446	5.29694
				Test 02	0.581576	6.29775
				Test 03	0.590378	7.27631
				Test 04	0.758282	5.92448
				Test 05	0.711014	5.05467
				Test 06	0.44663	4.37023
			Average		0.602388	5.7034
			Stdev		0.115505	1.02368
Blue	Normal	Exocuticle	A8 (n=7)	Test 01	0.668128	5.08015
				Test 02	0.571188	5.20575
				Test 03	0.597805	5.41179
				Test 04	0.586719	5.30498
				Test 05	0.603152	5.28957
				Test 06	0.619727	5.48262
				Test 07	0.507571	4.86067
			Average		0.59347	5.23365
			Stdev		0.0488135	0.210314
Blue	Normal	Exocuticle	D5 (n=8)	Test 01	0.424591	7.19462
				Test 02	0.473877	7.32685
				Test 03	0.526502	7.68362
				Test 04	0.518029	8.3047
				Test 05	0.55081	8.2784
				Test 06	0.499487	8.24502
				Test 07	0.54621	8.04564
				Test 08	0.541995	8.37038
			Average		0.510188	7.93115
			Stdev		0.0431723	0.468066
Blue	Normal	Exocuticle	D6 (n=14)	Test 01	0.432355	6.35181
				Test 02	0.492111	6.43811
				Test 03	0.454736	5.74086
				Test 04	0.506542	6.01738
				Test 05	0.466773	5.62827
				Test 06	0.503493	5.72812
				Test 07	0.541588	7.80734
				Test 08	0.577003	7.97094
				Test 09	0.58195	7.62914
				Test 10	0.442138	6.69074
				Test 11	0.558279	6.96497
				Test 12	0.450712	6.2455
				Test 13	0.491335	6.12375
				Test 14	0.494029	5.9831
			Average		0.499503	6.52286
			Stdev		0.0492261	0.787267
Blue	Normal	Exocuticle	A5 (n=8)	Test 01	0.564033	8.08095
				Test 02	0.570817	9.30567
				Test 03	0.584685	9.12548
				Test 04	0.498613	8.60557
				Test 05	0.559092	8.68781
				Test 06	0.568635	8.76259
				Test 07	0.710843	9.5334
				Test 08	0.600165	8.84208
			Average		0.58211	8.86794
			Stdev		0.0598119	0.452483
Green	Normal	Exocuticle	B8 (n=8)	Test 01	0.577101	5.46342
				Test 02	0.38362	4.67708
				Test 03	0.433626	4.97753
				Test 04	0.449393	4.79423
				Test 05	0.663417	6.02615
				Test 06	0.520405	5.38447
				Test 07	0.494977	5.24341
				Test 08	0.535059	5.34227
			Average		0.5072	5.23857
			Stdev		0.0881694	0.428246
Green	Normal	Exocuticle	E4 (n=9)	Test 01	0.566635	9.07557
				Test 02	0.603762	9.3373
				Test 03	0.624562	9.35032
				Test 04	0.648266	9.83351
				Test 05	0.579677	9.31416
				Test 06	0.59271	9.13489
				Test 07	0.686411	9.85442
				Test 08	0.645738	9.79621
				Test 09	0.628299	9.6113
			Average		0.619562	9.47863
			Stdev		0.0378185	0.302019
Green	Normal	Exocuticle	E5 (n=6)	Test 01	0.731098	9.74612
				Test 02	0.742379	10.0004
				Test 03	0.570477	8.92899
				Test 04	0.719268	9.52955
				Test 05	0.697896	9.04698
				Test 06	0.586199	9.16513
			Average		0.674553	9.40287
			Stdev		0.0761316	0.423956
Green	Normal	Exocuticle	E6 (n=10)	Test 01	0.625646	10.2875
				Test 02	0.633937	10.3922
				Test 03	0.599942	10.167
				Test 04	0.671322	9.49517
				Test 05	0.658546	9.29049
				Test 06	0.499769	8.35828
				Test 07	0.674463	9.17386
				Test 08	0.646625	8.97038
				Test 09	0.582287	8.89748
				Test 10	0.563286	9.17482
			Average		0.615582	9.42072
			Stdev		0.0550984	0.666779
Green	Normal	Exocuticle	E7 (n=10)	Test 01	0.563482	7.35434
				Test 02	0.534429	6.65651
				Test 03	0.532438	6.62393
				Test 04	0.577639	7.62633
				Test 05	0.534024	6.68486
				Test 06	0.541443	7.28398
				Test 07	0.531382	6.42228
				Test 08	0.525266	6.9189
				Test 09	0.437304	7.14293
				Test 10	0.455858	7.20688
			Average		0.523327	6.9921
			Stdev		0.0437566	0.388754
Red	Normal	Exocuticle	C8 (n=11)	Test 01	0.522534	8.6273
				Test 02	0.600654	9.34079
				Test 03	0.642988	9.23971
				Test 04	0.603996	8.76789
				Test 05	0.514341	7.89132
				Test 06	0.476536	7.66076
				Test 07	0.586264	8.33313
				Test 08	0.551622	8.2935
				Test 09	0.474533	7.81096
				Test 10	0.569603	8.12567
				Test 11	0.639726	8.23515
			Average		0.562072	8.39329
			Stdev		0.0594944	0.55201
Red	Normal	Exocuticle	F4 (n=11)	Test 01	0.65176	9.91493
				Test 02	0.675447	10.0456
				Test 03	0.649133	9.73731
				Test 04	0.631721	9.7866
				Test 05	0.623064	9.69527
				Test 06	0.633819	9.35998
				Test 07	0.61146	8.87838
				Test 08	0.642054	9.06185
				Test 09	0.610599	8.60524
				Test 10	0.586586	8.62968
				Test 11	0.627158	8.89435
			Average		0.631164	9.32811
			Stdev		0.023904	0.533315
Red	Normal	Exocuticle	F5 (n=8)	Test 01	0.556071	8.02411
				Test 02	0.564424	8.39182
				Test 03	0.535996	8.00208
				Test 04	0.514171	7.82593
				Test 05	0.541642	8.16097
				Test 06	0.57265	8.55941
				Test 07	0.51183	7.91555
				Test 08	0.514296	7.11181
			Average		0.538885	7.99896
			Stdev		0.0240564	0.434125
Red	Normal	Exocuticle	F6 (n=12)	Test 01	0.594804	6.50049
				Test 02	0.729153	6.19095
				Test 03	0.544913	5.21992
				Test 04	0.538513	5.09128
				Test 05	0.573994	5.45923
				Test 06	0.575673	6.04468
				Test 07	0.554703	5.61156
				Test 08	0.607174	6.44092
				Test 09	0.76949	5.86696
				Test 10	0.667118	5.40897
				Test 11	0.798982	5.9119
				Test 12	0.554093	5.56859
			Average		0.625717	5.77629
			Stdev		0.0923877	0.459376
Red	Normal	Exocuticle	F7 (n=11)	Test 01	0.790723	8.58534
				Test 02	0.654558	7.58591
				Test 03	0.615813	7.18028
				Test 04	0.62525	7.09289
				Test 05	0.619701	7.30889
				Test 06	0.582334	7.52083
				Test 07	0.639432	8.23388
				Test 08	0.576864	8.76874
				Test 09	0.582643	9.39231
				Test 10	0.684013	10.2517
				Test 11	0.70462	10.0405
			Average		0.643268	8.36012
			Stdev		0.0638287	1.14488

## Sheet: c-Sample results
Color phenotype	Sample number	Direction	Layer	Hardness	Modulus		Color phenotype	Sample number	Direction	Layer	Hardness	Modulus		Color phenotype	Sample number	Direction	Layer	Hardness	Modulus
Blue	D4	Normal	Exocuticle	0.602388	5.7034		Green	B8	Normal	Exocuticle	0.5072	5.23857		Red	C8	Normal	Exocuticle	0.562072	8.39329
Blue	A8	Normal	Exocuticle	0.59347	5.23365		Green	E4	Normal	Exocuticle	0.619562	9.47863		Red	F4	Normal	Exocuticle	0.631164	9.32811
Blue	D5	Normal	Exocuticle	0.510188	7.93115		Green	E5	Normal	Exocuticle	0.674553	9.40287		Red	F5	Normal	Exocuticle	0.538885	7.99896
Blue	D6	Normal	Exocuticle	0.499503	6.52286		Green	E6	Normal	Exocuticle	0.615582	9.42072		Red	F6	Normal	Exocuticle	0.625717	5.77629
Blue	A5	Normal	Exocuticle	0.58211	8.86794		Green	E7	Normal	Exocuticle	0.523327	6.9921		Red	F7	Normal	Exocuticle	0.643268	8.36012
			Average	0.557532	6.8518					Average	0.588045	8.10658					Average	0.600221	7.97135
			Stdev	0.0436268	1.36201					Stdev	0.0631817	1.71799					Stdev	0.0416606	1.18229

## Sheet: d-Statistical analysis
	Blue_Exocuticle_Modulus	Green_Exocuticle_Modulus	Red_Exocuticle_Modulus				Blue_Exocuticle_Hardness	Green_Exocuticle_Hardness	Red_Exocuticle_Hardness
Sample 1	5.7034	5.23857	8.39329			Sample 1	0.602388	0.5072	0.562072
Sample 2	5.23365	9.47863	9.32811			Sample 2	0.59347	0.619562	0.631164
Sample 3	7.93115	9.40287	7.99896			Sample 3	0.510188	0.674553	0.538885
Sample 4	6.52286	9.42072	5.77629			Sample 4	0.499503	0.615582	0.625717
Sample 5	8.86794	6.9921	8.36012			Sample 5	0.58211	0.523327	0.643268
T-test	Blue_Exocuticle_Modulus	Green_Exocuticle_Modulus	Red_Exocuticle_Modulus			T-test	Blue_Exocuticle_Hardness	Green_Exocuticle_Hardness	Red_Exocuticle_Hardness
Blue_Exocuticle_Modulus	\	0.285435	0.249591			Blue_Exocuticle_Hardness	\	0.449659	0.194691
Green_Exocuticle_Modulus	\	\	0.900019			Green_Exocuticle_Hardness	\	\	0.755857
Red_Exocuticle_Modulus	\	\	\			Red_Exocuticle_Hardness	\	\	\
T-test	Blue_Exocuticle_Modulus	Green_Exocuticle_Modulus	Red_Exocuticle_Modulus			T-test	Blue_Exocuticle_Hardness	Green_Exocuticle_Hardness	Red_Exocuticle_Hardness
Blue_Exocuticle_Modulus	\	N.S.	N.S.			Blue_Exocuticle_Hardness	\	N.S.	N.S.
Green_Exocuticle_Modulus	\	\	N.S.			Green_Exocuticle_Hardness	\	\	N.S.
Red_Exocuticle_Modulus	\	\	\			Red_Exocuticle_Hardness	\	\	\
Modulus One-Way ANNOVA among three color phenotype
N.S. (p=0,426)						Hardness One-Way ANNOVA among three color phenotype
						N.S. (p=0,289)
