# Supplementary material for: Structural background of intraspecific color polymorphism and the driver of geographic patterns in a shining leaf chafer
Source: Front Zool. 2025 Aug 4;22:18. doi: 10.1186/s12983-025-00571-5 (PMC12323268; doi:10.1186/s12983-025-00571-5)
Supplement: Supplementary file 5 — Additional file 5 [file 12983_2025_571_MOESM5_ESM.xlsx]

## Sheet: Description
Additional file 5 (.xlsx file). Thermoregulation result. a_Sample information: the specimens' used in the thermoregulation test. b_Original results: the results of average temperature measured in each experiment. c_Statistical analysis.

## Sheet: a_Sample information
Experiment	Color phenotype	Specimen number	Collection information
1	Blue	IOZ(E)2085377	China, Beijing
	Green	IOZ(E)2085620	China, Guangdong
	Red	IOZ(E)2085707	China, Jiangsu
2	Blue	IOZ(E)2085447	China, Hebei
	Green	IOZ(E)2085496	China, Guangxi
	Red	IOZ(E)2085709	China, Jiangsu
3	Experiment 3
	Blue	IOZ(E)2085451	China, Gansu
	Green	IOZ(E)1948327	China, Guangdong
	Red	IOZ(E)2085615, left elytra	China, Guangdong
4	Experiment 4
	Blue	IOZ(E)1948336	China, Hebei, Wutai Shan
	Green	IOZ(E)2085533	China, Guangxi
	Red	IOZ(E)2085615, right elytra	China, Guangdong

## Sheet: b_Original result
		Average temperature				Increased temperature (600s)
Experiment 1	Time (s)	P. mutans_Blue	P. mutans_Green	P.mutans_Red		P. mutans_Blue	P. mutans_Green	P.mutans_Red
	0	17.4	17.4	17.62
	5	21.82	22.41	21.82		4.42	5.01	4.2
	60	23.92	24.18	23.89
	180	24.89	24.37	24.15
	300	24.8	23.92	24.18
	360	24.67	24.15	23.9
	480	24.78	23.72	23.65
	600	25.27	24.28	24.17		7.87	6.88	6.55
Experiment 2	Time (s)	P. mutans_Blue	P. mutans_Green	P.mutans_Red
	0	17.67	17.7	17.78
	10	24.75	23.8	23.36		7.08	6.1	5.58
	30	24.74	23.16	23.16
	180	24.94	24.31	24.39
	300	26.6	25.94	26.09
	600	25.68	24.55	24.95		8.01	6.85	7.17
Experiment 3	Time (s)	P. mutans_Blue	P. mutans_Green	P.mutans_Red
	0	17.89	17.96	17.96
	40	25.37	25.37	22.14		7.48	7.41	4.18
	60	26.43	26.39	22.95
	160	28.32	27.81	24.85
	360	27.65	27.58	25.16
	600	27.38	26.83	24.6		9.49	8.87	6.64
Experiment 4	Time (s)	P. mutans_Blue	P. mutans_Green	P.mutans_Red
	0	18	17.96	18.11
	40	24.01	24.16	22.54		6.01	6.2	4.43
	60	24.38	25	23.68
	160	26.06	26.42	25.33
	360	26.63	26.23	24.5
	600	26.14	25.74	24.64		8.14	7.78	6.53
Black and white paper	Time (s)	Black paper	white paper
	0	28.71	28.78
	5	34.89	30.91
	30	35.95	30.75
	120	37.51	31.67
	180	38.68	32.78
	240	39.65	33.17
	300	39.29	33.45
	600	41.03	34.45			12.32	5.67

## Sheet: c_Statistical analysis
Fig c		Increased temperature				Increased temperature
Experiment	Time (s)	Popillia mutans_Blue	Popillia mutans_Green	Popillia mutans_Red		Time	Black paper	white paper
1	0	0	0	0		0	0	0
1	5	4.42	5.01	4.2		5	6.18	2.13
1	60	6.52	6.78	6.27		30	7.24	1.97
1	180	7.49	6.97	6.53		120	8.8	2.89
1	300	7.4	6.52	6.56		180	9.97	4
1	360	7.27	6.75	6.28		240	10.94	4.39
1	480	7.38	6.32	6.03		300	10.58	4.67
1	600	7.87	6.88	6.55		600	12.32	5.67
Fig d
		Increased temperature
Experiment	Time (s)	Popillia mutans_Blue	Popillia mutans_Green	Popillia mutans_Red
1	600	7.87	6.88	6.55
2	600	8.01	6.85	7.17
3	600	9.49	8.87	6.64
4	600	8.14	7.78	6.53
	Average	8.3775	7.595	6.7225
	Stdev	0.749817	0.953258	0.302145
Paried t-test		Popillia mutans_Blue	Popillia mutans_Green	Popillia mutans_Red
	Popillia mutans_Blue	\	0.023	0.031
	Popillia mutans_Green	\	\	0.214
	Popillia mutans_Red	\	\	\
One-way ANOVA	p=0,031
